# Supplementary material for: Bis(μ2-benzoato-κ2 O:O′)bis­[(benzoato-κ2 O,O′)bis(4,4′-bi­pyridine-κN)cobalt(II)]–benzoic acid (1/6)
Source: Acta Crystallogr Sect E Struct Rep Online. 2013 Dec 18;70(Pt 1):m21–2. doi: 10.1107/S1600536813033357 (PMC3914056; doi:10.1107/S1600536813033357)
Supplement: Supplementary file 1 [file e-70-00m21-sup1.cif]

##############################################################################
#                                                                            #
# This CIF contains the data in a paper accepted for publication in          #
# Acta Crystallographica Section E. It conforms to the requirements of       #
# Notes for Authors for Acta Crystallographica Section E, and has been       #
# peer reviewed under the auspices of the IUCr Commission on Journals.       #
#                                                                            #
# Full details of the Crystallographic Information File format               #
# are given in the paper "The Crystallographic Information File (CIF):       #
# a New Standard Archive File for Crystallography" by S. R. Hall, F. H.      #
# Allen and I. D. Brown [Acta Cryst. (1991), A47, 655-685].                  #
#                                                                            #
# The current version of the core CIF dictionary is obtainable from          #
# ftp://ftp.iucr.org/pub/cif_core.dic.                                       #
#                                                                            #
# Software is freely available for graphical display of the structure(s)     #
# in this CIF. For information consult the CIF software page                 #
# http://www.iucr.org/resources/cif/software.                                #
#                                                                            #
# This file may be used for bona fide research purposes within the           #
# scientific community so long as proper attribution is given to the journal # 
# article from which it was obtained.                                        #
#                                                                            #
##############################################################################
data_global
_audit_creation_method     'WinGX routine CIF_UPDATE'
_audit_conform_dict_name     cif_core.dic
_audit_conform_dict_version     2.4
_journal_date_recd_electronic     2013-10-31
_journal_date_accepted     2013-12-09
_journal_name_full     'Acta Crystallographica, Section E'
_journal_year     2014
_journal_volume     70
_journal_issue      1
_journal_page_first     m21
_journal_page_last     m22
_journal_paper_category     QM
_journal_paper_doi     10.1107/S1600536813033357
_journal_coeditor_code     MW2119
_publ_contact_author_name     'Jos\'e Mar\'ia Rivera'
_publ_contact_author_address
;
Facultad de Ciencias Qu\'imicas, Universidad Veracruzana,
Prolongaci\'on Oriente 6, No. 1009, Colonia Rafael Alvarado,
Apartado Postal 215, CP 94340, Orizaba, Veracruz
Mexico
;
_publ_contact_author_email     chemax7@yahoo.com.mx
_publ_contact_author_fax      0E*****
_publ_contact_author_phone      0E*****
_publ_section_title
;\
Bis(\m~2~-benzoato-\k^2^<i>O</i>:<i>O</i>')bis[(benzoato-\k^2^<i>O</i>,\
<i>O</i>')bis(4,4'-bipyridine-\k<i>N</i>)cobalt(II)]--benzoic acid (1/6)
;
loop_
    _publ_author_name
    _publ_author_address
    'Rodolfo Pe\~na-Rodr\'iguez'
;
Facultad de Ciencias Qu\'imicas, Universidad Veracruzana,
Prolongaci\'on Oriente 6, No. 1009, Colonia Rafael Alvarado,
Apartado Postal 215, CP 94340, Orizaba, Veracruz, Mexico
;
    'Jos\'e Mar\'ia Rivera'
;
Facultad de Ciencias Qu\'imicas, Universidad Veracruzana,
Prolongaci\'on Oriente 6, No. 1009, Colonia Rafael Alvarado,
Apartado Postal 215, CP 94340, Orizaba, Veracruz, Mexico
;
    'Ra\'ul Colorado-Peralta'
;
Facultad de Ciencias Qu\'imicas, Universidad Veracruzana,
Prolongaci\'on Oriente 6, No. 1009, Colonia Rafael Alvarado,
Apartado Postal 215, CP 94340, Orizaba, Veracruz, Mexico
;
    'Ang\'elica Mar\'ia Duarte-Hern\'andez'
;
Departamento de Qu\'imica,
Centro de Investigaci\'on y de Estudios Avanzados del
Instituto Polit\'ecnico Nacional,
CP 07360, M\'exico, DF, Mexico
;
    'Angelina Flores-Parra'
;
Departamento de Qu\'imica,
Centro de Investigaci\'on y de Estudios Avanzados del
Instituto Polit\'ecnico Nacional,
CP 07360, M\'exico, DF, Mexico
;
data_I
_audit_creation_method     'WinGX routine CIF_UPDATE'
_audit_conform_dict_name     cif_core.dic
_audit_conform_dict_version     2.4
_database_code_depnum_ccdc_archive     'CCDC 942607'
_chemical_name_systematic
;\
Bis(\m~2~-benzoato-\k^2^<i>O</i>:<i>O</i>')bis[(benzoato-\
\k^2^<i>O</i>,<i>O</i>')bis(4,4'-bipyridine-\k<i>N</i>)cobalt(II)]--\
benzoic acid (1/6)
;
_chemical_name_common     'Cobalt(II) Dimer'
_chemical_formula_moiety     'C68 H52 Co2 N8 O8, 6(C7 H6 O2)'
_chemical_formula_sum     'C110 H88 Co2 N8 O20'
_chemical_formula_iupac     '[Co2 (C7 H5 O2)4 (C10 H8 N2)4], 6C7 H6 O2'
_chemical_formula_weight     1959.74
_chemical_melting_point     350
_symmetry_cell_setting     triclinic
_symmetry_space_group_name_H-M     'P -1'
_symmetry_space_group_name_Hall     '-P 1'
loop_
    _symmetry_equiv_pos_as_xyz
    'x, y, z'
    '-x, -y, -z'
_cell_length_a     10.4977(6)
_cell_length_b     15.8329(7)
_cell_length_c     16.3994(8)
_cell_angle_alpha     64.222(3)
_cell_angle_beta     87.792(3)
_cell_angle_gamma     86.469(3)
_cell_volume     2449.6(2)
_cell_formula_units_Z     1
_cell_measurement_reflns_used     28061
_cell_measurement_theta_min     0.998
_cell_measurement_theta_max     27.485
_cell_measurement_temperature     293(2)
_exptl_crystal_description     prism
_exptl_crystal_colour     red
_exptl_crystal_size_max     0.2
_exptl_crystal_size_mid     0.1
_exptl_crystal_size_min     0.05
_exptl_crystal_density_diffrn     1.329
_exptl_crystal_density_method     'not measured'
_exptl_crystal_F_000     1018
_exptl_absorpt_coefficient_mu     0.414
_exptl_absorpt_correction_type     multi-scan
_exptl_absorpt_process_details
;
(SORTAV; Blessing, 1987, 1989, 1995)
;
_exptl_absorpt_correction_T_min     0.9252
_exptl_absorpt_correction_T_max     0.980
_exptl_special_details     ?
_diffrn_ambient_temperature     293(2)
_diffrn_radiation_type     MoK\a
_diffrn_radiation_wavelength     0.71073
_diffrn_radiation_monochromator     graphite
_diffrn_measurement_device_type     'Nonius KappaCCD'
_diffrn_measurement_device     '95mm CCD camera on \k-goniostat'
_diffrn_measurement_method     'CCD rotation images, thick slices'
_diffrn_detector_area_resol_mean     9
_diffrn_reflns_number     28546
_diffrn_reflns_av_R_equivalents     0.082
_diffrn_reflns_theta_min     2.36
_diffrn_reflns_theta_max     27.44
_diffrn_reflns_theta_full     27.44
_diffrn_measured_fraction_theta_max     0.989
_diffrn_measured_fraction_theta_full     0.989
_diffrn_reflns_limit_h_min     -13
_diffrn_reflns_limit_h_max     12
_diffrn_reflns_limit_k_min     -20
_diffrn_reflns_limit_k_max     20
_diffrn_reflns_limit_l_min     -20
_diffrn_reflns_limit_l_max     21
_diffrn_reflns_reduction_process
;
Scaled and merged with Sortav (Blessing, 1987, 1989)
;
_refine_special_details
;
Refinement of <i>F</i>^2^ against ALL reflections. The weighted <i>R</i>-factor
<i>wR</i> and goodness of fit <i>S</i> are based on <i>F</i>^2^, conventional
<i>R</i>-factors <i>R</i> are based on <i>F</i>, with <i>F</i> set to zero for
negative <i>F</i>^2^. The threshold expression of <i>F</i>^2^ >
\s(<i>F</i>^2^) is used only for calculating <i>R</i>-factors(gt) <i>etc</i>.
and is not relevant to the choice of reflections for refinement.
<i>R</i>-factors based on <i>F</i>^2^ are statistically about twice as large
as those based on <i>F</i>, and <i>R</i>-factors based on ALL data will be
even larger.
;
_reflns_number_total     11064
_reflns_number_gt     5118
_reflns_threshold_expression     >2\s(I)
_refine_ls_structure_factor_coef     Fsqd
_refine_ls_matrix_type     full
_refine_ls_R_factor_all     0.1818
_refine_ls_R_factor_gt     0.0764
_refine_ls_wR_factor_gt     0.1223
_refine_ls_wR_factor_ref     0.1565
_refine_ls_goodness_of_fit_ref     1.025
_refine_ls_restrained_S_all     1.025
_refine_ls_number_reflns     11064
_refine_ls_number_parameters     631
_refine_ls_number_restraints     0
_refine_ls_hydrogen_treatment     constr
_refine_ls_weighting_scheme     calc
_refine_ls_weighting_details
;
calc w=1/[\s^2^(Fo^2^)+(0.0388P)^2^+1.8382P] where P=(Fo^2^+2Fc^2^)/3
;
_atom_sites_solution_hydrogens     geom
_atom_sites_solution_primary     direct
_atom_sites_solution_secondary     difmap
_refine_ls_shift/su_max     0.001
_refine_ls_shift/su_mean     0
_refine_diff_density_max     0.319
_refine_diff_density_min     -0.307
_refine_ls_extinction_method     none
loop_
    _atom_type_symbol
    _atom_type_description
    _atom_type_scat_dispersion_real
    _atom_type_scat_dispersion_imag
    _atom_type_scat_source
    C C 0.0033 0.0016 'International Tables Vol C Tables 4.2.6.8 and 6.1.1.4'
    H H 0 0 'International Tables Vol C Tables 4.2.6.8 and 6.1.1.4'
    Co Co 0.3494 0.9721 'International Tables Vol C Tables 4.2.6.8 and 6.1.1.4'
    N N 0.0061 0.0033 'International Tables Vol C Tables 4.2.6.8 and 6.1.1.4'
    O O 0.0106 0.006 'International Tables Vol C Tables 4.2.6.8 and 6.1.1.4'
_computing_data_collection     'COLLECT (Bruker, 2004)'
_computing_cell_refinement     'SCALEPACK (Otwinowski & Minor, 1997)'
_computing_data_reduction     'DENZO and SCALEPACK (Otwinowski & Minor, 1997)'
_computing_structure_solution     'SHELXS97 (Sheldrick, 2008)'
_computing_structure_refinement     'SHELXL97 (Sheldrick, 2008)'
_computing_molecular_graphics
;
Mercury (Macrae <i>et al.</i>, 2006)
;
_computing_publication_material
;
WinGX (Farrugia, 2012), enCIFer (Allen, 2004) and publCIF
(Westrip, 2010)
;
loop_
    _atom_site_type_symbol
    _atom_site_label
    _atom_site_fract_x
    _atom_site_fract_y
    _atom_site_fract_z
    _atom_site_U_iso_or_equiv
    _atom_site_adp_type
    _atom_site_calc_flag
    _atom_site_refinement_flags
    _atom_site_occupancy
    _atom_site_symmetry_multiplicity
    _atom_site_disorder_assembly
    _atom_site_disorder_group
    Co Co1 0.13907(4) 0.09130(3) 0.51110(3) 0.04482(16) Uani d . 1 1 . .
    O O1 0.1879(2) 0.16963(17) 0.58558(17) 0.0566(7) Uani d . 1 1 . .
    O O2 0.3130(2) 0.17380(17) 0.47431(17) 0.0573(7) Uani d . 1 1 . .
    O O3 -0.0072(2) 0.02611(18) 0.59081(16) 0.0605(7) Uani d . 1 1 . .
    O O4 0.1804(2) 0.04234(18) 0.41807(16) 0.0563(7) Uani d . 1 1 . .
    N N1 0.0204(3) 0.2073(2) 0.4218(2) 0.0511(8) Uani d . 1 1 . .
    N N2 -0.3787(5) 0.6089(3) 0.1719(3) 0.0927(13) Uani d . 1 1 . .
    N N3 0.2633(3) -0.0192(2) 0.60462(19) 0.0477(7) Uani d . 1 1 . .
    N N5 0.6503(5) -0.3951(3) 0.9135(3) 0.0887(12) Uani d . 1 1 . .
    C C1 0.4254(3) -0.1614(2) 0.7278(2) 0.0517(9) Uani d . 1 1 . .
    C C2 0.5065(4) -0.2405(3) 0.7921(3) 0.0583(10) Uani d . 1 1 . .
    C C3 0.3224(4) -0.1222(3) 0.7567(3) 0.0636(11) Uani d . 1 1 . .
    H H3 0.3052 -0.1427 0.8182 0.076 Uiso calc R 1 1 . .
    C C4 0.2452(4) -0.0522(3) 0.6933(3) 0.0602(10) Uani d . 1 1 . .
    H H4 0.1765 -0.0268 0.7143 0.072 Uiso calc R 1 1 . .
    C C5 0.3647(3) -0.0556(2) 0.5767(2) 0.0490(9) Uani d . 1 1 . .
    H H5 0.3806 -0.0327 0.5148 0.059 Uiso calc R 1 1 . .
    C C6 0.4468(3) -0.1251(2) 0.6347(2) 0.0516(9) Uani d . 1 1 . .
    H H6 0.5162 -0.1478 0.6118 0.062 Uiso calc R 1 1 . .
    C C7 0.4598(5) -0.2980(3) 0.8773(3) 0.0776(13) Uani d . 1 1 . .
    H H7 0.3786 -0.2856 0.8956 0.093 Uiso calc R 1 1 . .
    C C8 0.5339(6) -0.3730(3) 0.9344(3) 0.0919(16) Uani d . 1 1 . .
    H H8 0.5007 -0.4106 0.9913 0.11 Uiso calc R 1 1 . .
    C C9 0.6958(5) -0.3408(4) 0.8324(4) 0.0938(16) Uani d . 1 1 . .
    H H9 0.777 -0.3556 0.8161 0.113 Uiso calc R 1 1 . .
    C C10 0.6279(4) -0.2627(3) 0.7704(3) 0.0837(14) Uani d . 1 1 . .
    H H10 0.6642 -0.2254 0.7145 0.1 Uiso calc R 1 1 . .
    C C11 -0.1404(4) 0.3636(3) 0.3194(2) 0.0538(10) Uani d . 1 1 . .
    C C12 -0.2251(4) 0.4474(3) 0.2685(3) 0.0605(10) Uani d . 1 1 . .
    C C13 -0.1842(4) 0.2761(3) 0.3651(3) 0.0786(14) Uani d . 1 1 . .
    H H13 -0.2705 0.2668 0.3634 0.094 Uiso calc R 1 1 . .
    C C14 -0.1030(4) 0.2013(3) 0.4138(3) 0.0778(14) Uani d . 1 1 . .
    H H14 -0.1368 0.1424 0.4431 0.093 Uiso calc R 1 1 . .
    C C15 0.0627(4) 0.2928(3) 0.3749(3) 0.0853(15) Uani d . 1 1 . .
    H H15 0.1494 0.3005 0.377 0.102 Uiso calc R 1 1 . .
    C C16 -0.0126(4) 0.3702(3) 0.3238(3) 0.0846(15) Uani d . 1 1 . .
    H H16 0.0239 0.4278 0.2918 0.101 Uiso calc R 1 1 . .
    C C17 -0.1911(5) 0.5364(3) 0.2540(3) 0.0911(16) Uani d . 1 1 . .
    H H17 -0.1145 0.5437 0.2763 0.109 Uiso calc R 1 1 . .
    C C18 -0.2705(6) 0.6136(4) 0.2066(4) 0.1049(18) Uani d . 1 1 . .
    H H18 -0.2462 0.6722 0.1988 0.126 Uiso calc R 1 1 . .
    C C19 -0.4141(5) 0.5272(5) 0.1853(3) 0.0924(16) Uani d . 1 1 . .
    H H19 -0.4916 0.5231 0.1619 0.111 Uiso calc R 1 1 . .
    C C20 -0.3392(5) 0.4428(4) 0.2345(3) 0.0889(15) Uani d . 1 1 . .
    H H20 -0.3682 0.3851 0.2433 0.107 Uiso calc R 1 1 . .
    C C21 0.2930(3) 0.1908(2) 0.5415(3) 0.0523(9) Uani d . 1 1 . .
    C C22 0.3932(4) 0.2327(3) 0.5724(3) 0.0592(10) Uani d . 1 1 . .
    C C23 0.3760(4) 0.2431(3) 0.6515(3) 0.0746(12) Uani d . 1 1 . .
    H H23 0.3006 0.2258 0.6849 0.089 Uiso calc R 1 1 . .
    C C24 0.4712(5) 0.2794(4) 0.6811(4) 0.1020(17) Uani d . 1 1 . .
    H H24 0.4595 0.2866 0.7342 0.122 Uiso calc R 1 1 . .
    C C25 0.5817(6) 0.3044(4) 0.6327(5) 0.116(2) Uani d . 1 1 . .
    H H25 0.6454 0.3289 0.6527 0.14 Uiso calc R 1 1 . .
    C C26 0.5993(5) 0.2940(5) 0.5558(5) 0.124(2) Uani d . 1 1 . .
    H H26 0.6753 0.3112 0.5231 0.149 Uiso calc R 1 1 . .
    C C27 0.5054(4) 0.2580(4) 0.5248(4) 0.0937(16) Uani d . 1 1 . .
    H H27 0.5186 0.2509 0.4716 0.112 Uiso calc R 1 1 . .
    C C28 -0.1194(3) 0.0033(2) 0.6124(2) 0.0420(8) Uani d . 1 1 . .
    C C29 -0.1875(3) 0.0308(2) 0.6794(2) 0.0431(8) Uani d . 1 1 . .
    C C30 -0.3148(4) 0.0119(3) 0.7003(3) 0.0595(10) Uani d . 1 1 . .
    H H30 -0.3578 -0.0171 0.6716 0.071 Uiso calc R 1 1 . .
    C C31 -0.3783(4) 0.0354(4) 0.7630(3) 0.0842(14) Uani d . 1 1 . .
    H H31 -0.464 0.023 0.7763 0.101 Uiso calc R 1 1 . .
    C C32 -0.3144(6) 0.0772(4) 0.8054(3) 0.0948(16) Uani d . 1 1 . .
    H H32 -0.3569 0.0923 0.8484 0.114 Uiso calc R 1 1 . .
    C C33 -0.1893(5) 0.0970(3) 0.7856(3) 0.0824(14) Uani d . 1 1 . .
    H H33 -0.1472 0.1257 0.815 0.099 Uiso calc R 1 1 . .
    C C34 -0.1249(4) 0.0747(3) 0.7221(3) 0.0609(10) Uani d . 1 1 . .
    H H34 -0.0399 0.0891 0.7079 0.073 Uiso calc R 1 1 . .
    O O5 0.3391(4) 0.6953(3) 0.0736(3) 0.1194(14) Uani d . 1 1 . .
    O O6 0.5022(4) 0.7786(2) 0.0694(2) 0.1021(11) Uani d . 1 1 . .
    H H6A 0.5358 0.7265 0.0994 0.153 Uiso d R 1 1 . .
    C C42 0.3856(6) 0.7699(4) 0.0509(3) 0.0842(14) Uani d . 1 1 . .
    C C43 0.3183(4) 0.8629(3) -0.0038(3) 0.0627(11) Uani d . 1 1 . .
    C C44 0.1891(5) 0.8649(4) -0.0154(3) 0.0866(14) Uani d . 1 1 . .
    H H44 0.146 0.8094 0.0106 0.104 Uiso calc R 1 1 . .
    C C45 0.1230(5) 0.9484(5) -0.0651(4) 0.1014(17) Uani d . 1 1 . .
    H H45 0.0355 0.9495 -0.0725 0.122 Uiso calc R 1 1 . .
    C C46 0.1856(6) 1.0296(4) -0.1035(4) 0.1030(18) Uani d . 1 1 . .
    H H46 0.1408 1.0863 -0.1365 0.124 Uiso calc R 1 1 . .
    C C47 0.3141(6) 1.0277(3) -0.0935(3) 0.0933(16) Uani d . 1 1 . .
    H H47 0.3571 1.0831 -0.1208 0.112 Uiso calc R 1 1 . .
    C C48 0.3802(5) 0.9451(3) -0.0436(3) 0.0749(12) Uani d . 1 1 . .
    H H48 0.4678 0.9446 -0.0366 0.09 Uiso calc R 1 1 . .
    O O7 -0.0189(3) 0.6991(2) 0.4128(2) 0.0877(9) Uani d . 1 1 . .
    H H7A -0.0735 0.7415 0.4032 0.132 Uiso d R 1 1 . .
    O O8 -0.0534(3) 0.7343(2) 0.2686(3) 0.0932(10) Uani d . 1 1 . .
    C C49 0.0020(4) 0.6876(3) 0.3376(4) 0.0683(12) Uani d . 1 1 . .
    C C50 0.1003(4) 0.6121(3) 0.3495(3) 0.0649(11) Uani d . 1 1 . .
    C C51 0.1503(4) 0.6056(3) 0.2726(4) 0.0782(13) Uani d . 1 1 . .
    H H51 0.1215 0.6478 0.2156 0.094 Uiso calc R 1 1 . .
    C C52 0.2422(5) 0.5369(4) 0.2805(5) 0.0965(16) Uani d . 1 1 . .
    H H52 0.2754 0.5326 0.229 0.116 Uiso calc R 1 1 . .
    C C53 0.2843(6) 0.4755(4) 0.3636(6) 0.1079(19) Uani d . 1 1 . .
    H H53 0.3467 0.4292 0.3685 0.129 Uiso calc R 1 1 . .
    C C54 0.2367(5) 0.4804(4) 0.4403(5) 0.1045(18) Uani d . 1 1 . .
    H H54 0.2661 0.4377 0.4969 0.125 Uiso calc R 1 1 . .
    C C55 0.1436(5) 0.5500(3) 0.4328(4) 0.0834(14) Uani d . 1 1 . .
    H H55 0.1109 0.5541 0.4846 0.1 Uiso calc R 1 1 . .
    O O9 -0.2055(3) 0.4497(2) 0.0229(2) 0.0972(10) Uani d . 1 1 . .
    H H9A -0.2473 0.4977 -0.0088 0.146 Uiso d R 1 1 . .
    O O10 -0.0947(3) 0.4821(2) -0.1046(2) 0.1078(12) Uani d . 1 1 . .
    C C35 -0.1129(5) 0.4338(3) -0.0259(4) 0.0774(13) Uani d . 1 1 . .
    C C36 -0.0322(4) 0.3462(3) 0.0283(3) 0.0711(12) Uani d . 1 1 . .
    C C37 0.0617(5) 0.3194(4) -0.0164(4) 0.1078(19) Uani d . 1 1 . .
    H H37 0.0745 0.3556 -0.0781 0.129 Uiso calc R 1 1 . .
    C C38 0.1384(6) 0.2389(4) 0.0287(4) 0.118(2) Uani d . 1 1 . .
    H H38 0.2014 0.2205 -0.0026 0.141 Uiso calc R 1 1 . .
    C C39 0.1209(6) 0.1874(4) 0.1187(4) 0.1061(18) Uani d . 1 1 . .
    H H39 0.173 0.1339 0.1498 0.127 Uiso calc R 1 1 . .
    C C40 0.0265(6) 0.2138(4) 0.1645(4) 0.1014(17) Uani d . 1 1 . .
    H H40 0.0138 0.178 0.2262 0.122 Uiso calc R 1 1 . .
    C C41 -0.0491(5) 0.2937(3) 0.1181(3) 0.0863(14) Uani d . 1 1 . .
    H H41 -0.1128 0.3119 0.1491 0.104 Uiso calc R 1 1 . .
loop_
    _atom_site_aniso_label
    _atom_site_aniso_U_11
    _atom_site_aniso_U_22
    _atom_site_aniso_U_33
    _atom_site_aniso_U_12
    _atom_site_aniso_U_13
    _atom_site_aniso_U_23
    Co1 0.0362(3) 0.0504(3) 0.0510(3) -0.0013(2) 0.0021(2) -0.0252(2)
    O1 0.0409(15) 0.0625(16) 0.0784(18) -0.0047(12) 0.0067(13) -0.0421(14)
    O2 0.0486(16) 0.0696(17) 0.0632(17) -0.0057(13) 0.0042(13) -0.0378(15)
    O3 0.0380(15) 0.0825(18) 0.0580(16) -0.0074(13) 0.0108(12) -0.0280(14)
    O4 0.0479(16) 0.0741(17) 0.0585(16) -0.0023(13) 0.0033(12) -0.0400(14)
    N1 0.0431(19) 0.0514(19) 0.0581(19) -0.0026(15) 0.0005(15) -0.0230(16)
    N2 0.089(3) 0.100(3) 0.078(3) 0.026(3) -0.013(2) -0.031(3)
    N3 0.0403(18) 0.0574(18) 0.0470(19) -0.0008(14) 0.0029(14) -0.0246(15)
    N5 0.101(3) 0.070(3) 0.077(3) 0.016(2) -0.021(3) -0.017(2)
    C1 0.043(2) 0.055(2) 0.055(2) -0.0056(18) 0.0011(18) -0.0213(19)
    C2 0.055(3) 0.051(2) 0.063(3) 0.0023(19) -0.008(2) -0.019(2)
    C3 0.061(3) 0.077(3) 0.048(2) 0.011(2) 0.002(2) -0.025(2)
    C4 0.049(2) 0.075(3) 0.060(3) 0.008(2) 0.005(2) -0.034(2)
    C5 0.037(2) 0.058(2) 0.048(2) -0.0008(17) 0.0086(17) -0.0211(19)
    C6 0.033(2) 0.057(2) 0.062(2) 0.0048(17) 0.0045(18) -0.024(2)
    C7 0.084(3) 0.073(3) 0.063(3) 0.014(3) 0.000(2) -0.019(2)
    C8 0.108(5) 0.081(3) 0.068(3) 0.018(3) 0.001(3) -0.018(3)
    C9 0.059(3) 0.088(3) 0.109(4) 0.018(3) -0.005(3) -0.022(3)
    C10 0.061(3) 0.079(3) 0.085(3) 0.014(2) -0.005(3) -0.014(3)
    C11 0.046(2) 0.059(2) 0.053(2) 0.0037(19) -0.0004(18) -0.021(2)
    C12 0.051(3) 0.067(3) 0.061(3) 0.009(2) -0.002(2) -0.026(2)
    C13 0.046(3) 0.076(3) 0.088(3) -0.010(2) -0.021(2) -0.009(3)
    C14 0.060(3) 0.060(3) 0.091(3) -0.016(2) -0.020(2) -0.008(2)
    C15 0.047(3) 0.062(3) 0.115(4) -0.002(2) -0.004(3) -0.009(3)
    C16 0.054(3) 0.055(3) 0.115(4) -0.003(2) -0.012(3) -0.009(3)
    C17 0.067(3) 0.067(3) 0.114(4) 0.012(3) -0.010(3) -0.016(3)
    C18 0.099(5) 0.079(4) 0.115(5) 0.019(3) -0.006(4) -0.025(3)
    C19 0.072(4) 0.125(5) 0.089(4) 0.013(3) -0.025(3) -0.056(4)
    C20 0.079(4) 0.087(3) 0.105(4) 0.020(3) -0.036(3) -0.046(3)
    C21 0.041(2) 0.045(2) 0.069(3) 0.0019(17) -0.003(2) -0.024(2)
    C22 0.047(2) 0.064(2) 0.076(3) -0.0024(19) -0.007(2) -0.038(2)
    C23 0.055(3) 0.094(3) 0.087(3) -0.008(2) -0.008(2) -0.050(3)
    C24 0.075(4) 0.151(5) 0.121(4) -0.015(4) -0.005(3) -0.096(4)
    C25 0.078(4) 0.158(6) 0.155(6) -0.038(4) -0.005(4) -0.103(5)
    C26 0.077(4) 0.186(6) 0.151(6) -0.068(4) 0.023(4) -0.105(5)
    C27 0.063(3) 0.129(4) 0.116(4) -0.042(3) 0.024(3) -0.076(4)
    C28 0.034(2) 0.0437(19) 0.0396(19) 0.0041(16) -0.0016(16) -0.0107(16)
    C29 0.041(2) 0.0428(19) 0.043(2) 0.0038(16) -0.0002(16) -0.0167(16)
    C30 0.047(2) 0.075(3) 0.064(3) -0.005(2) 0.012(2) -0.038(2)
    C31 0.058(3) 0.124(4) 0.091(3) -0.010(3) 0.025(3) -0.067(3)
    C32 0.096(4) 0.122(4) 0.091(4) 0.001(3) 0.024(3) -0.072(3)
    C33 0.093(4) 0.096(4) 0.082(3) -0.007(3) -0.001(3) -0.061(3)
    C34 0.055(3) 0.070(3) 0.065(3) -0.004(2) -0.001(2) -0.036(2)
    O5 0.145(4) 0.067(2) 0.124(3) -0.001(2) 0.011(3) -0.022(2)
    O6 0.107(3) 0.089(2) 0.102(3) 0.032(2) -0.035(2) -0.035(2)
    C42 0.100(4) 0.090(4) 0.067(3) 0.016(3) -0.004(3) -0.040(3)
    C43 0.070(3) 0.067(3) 0.050(2) 0.017(2) -0.004(2) -0.027(2)
    C44 0.087(4) 0.085(3) 0.092(4) -0.003(3) 0.001(3) -0.041(3)
    C45 0.065(4) 0.125(5) 0.124(5) 0.015(4) -0.012(3) -0.065(4)
    C46 0.107(5) 0.097(4) 0.094(4) 0.036(4) -0.027(4) -0.033(3)
    C47 0.101(4) 0.073(3) 0.092(4) 0.001(3) -0.008(3) -0.023(3)
    C48 0.071(3) 0.077(3) 0.066(3) 0.010(3) -0.008(2) -0.022(2)
    O7 0.084(2) 0.082(2) 0.095(2) 0.0141(17) 0.0120(18) -0.0397(19)
    O8 0.075(2) 0.102(2) 0.107(3) 0.0221(19) -0.018(2) -0.050(2)
    C49 0.053(3) 0.064(3) 0.092(4) -0.006(2) 0.009(3) -0.038(3)
    C50 0.047(3) 0.056(3) 0.091(3) -0.009(2) 0.008(2) -0.031(3)
    C51 0.058(3) 0.083(3) 0.102(4) -0.003(3) 0.005(3) -0.048(3)
    C52 0.071(4) 0.101(4) 0.143(5) -0.001(3) 0.013(3) -0.079(4)
    C53 0.087(4) 0.075(4) 0.163(6) 0.008(3) 0.014(4) -0.056(4)
    C54 0.093(4) 0.067(3) 0.124(5) 0.006(3) 0.003(4) -0.015(3)
    C55 0.075(3) 0.062(3) 0.100(4) -0.001(3) 0.017(3) -0.025(3)
    O9 0.095(3) 0.089(2) 0.091(2) 0.0281(19) -0.011(2) -0.0262(19)
    O10 0.103(3) 0.089(2) 0.085(3) 0.017(2) 0.000(2) 0.002(2)
    C35 0.072(3) 0.073(3) 0.076(3) 0.005(3) -0.011(3) -0.022(3)
    C36 0.066(3) 0.061(3) 0.072(3) 0.001(2) -0.009(2) -0.015(2)
    C37 0.095(4) 0.099(4) 0.087(4) 0.018(3) 0.011(3) -0.004(3)
    C38 0.099(4) 0.104(4) 0.113(5) 0.033(4) 0.011(4) -0.018(4)
    C39 0.093(4) 0.080(4) 0.109(5) 0.016(3) -0.019(4) -0.008(3)
    C40 0.108(5) 0.091(4) 0.076(3) 0.006(3) -0.016(3) -0.009(3)
    C41 0.092(4) 0.082(3) 0.077(3) 0.008(3) -0.013(3) -0.028(3)
_geom_special_details
;
All e.s.d.'s (except the e.s.d. in the dihedral angle between two l.s. planes)
are estimated using the full covariance matrix. The cell e.s.d.'s are taken
into account individually in the estimation of e.s.d.'s in distances, angles
and torsion angles; correlations between e.s.d.'s in cell parameters are only
used when they are defined by crystal symmetry. An approximate (isotropic)
treatment of cell e.s.d.'s is used for estimating e.s.d.'s involving l.s.
planes.
;
loop_
    _geom_bond_atom_site_label_1
    _geom_bond_atom_site_label_2
    _geom_bond_site_symmetry_2
    _geom_bond_distance
    _geom_bond_publ_flag
    Co1 O3 . 1.999(2) ?
    Co1 O4 . 2.013(2) ?
    Co1 N1 . 2.142(3) ?
    Co1 N3 . 2.157(3) ?
    Co1 O1 . 2.176(2) ?
    Co1 O2 . 2.220(2) ?
    O1 C21 . 1.275(4) ?
    O2 C21 . 1.250(4) ?
    O3 C28 . 1.247(4) ?
    O4 C28 2_556 1.257(4) ?
    N1 C14 . 1.321(5) ?
    N1 C15 . 1.327(5) ?
    N2 C19 . 1.290(6) ?
    N2 C18 . 1.311(6) ?
    N3 C4 . 1.324(4) ?
    N3 C5 . 1.338(4) ?
    N5 C9 . 1.320(6) ?
    N5 C8 . 1.324(6) ?
    C1 C3 . 1.383(5) ?
    C1 C6 . 1.392(5) ?
    C1 C2 . 1.482(5) ?
    C2 C10 . 1.375(6) ?
    C2 C7 . 1.385(5) ?
    C3 C4 . 1.385(5) ?
    C3 H3 . 0.93 ?
    C4 H4 . 0.93 ?
    C5 C6 . 1.376(5) ?
    C5 H5 . 0.93 ?
    C6 H6 . 0.93 ?
    C7 C8 . 1.367(6) ?
    C7 H7 . 0.93 ?
    C8 H8 . 0.93 ?
    C9 C10 . 1.388(6) ?
    C9 H9 . 0.93 ?
    C10 H10 . 0.93 ?
    C11 C13 . 1.358(5) ?
    C11 C16 . 1.359(5) ?
    C11 C12 . 1.482(5) ?
    C12 C20 . 1.359(6) ?
    C12 C17 . 1.391(6) ?
    C13 C14 . 1.368(6) ?
    C13 H13 . 0.93 ?
    C14 H14 . 0.93 ?
    C15 C16 . 1.367(6) ?
    C15 H15 . 0.93 ?
    C16 H16 . 0.93 ?
    C17 C18 . 1.375(6) ?
    C17 H17 . 0.93 ?
    C18 H18 . 0.93 ?
    C19 C20 . 1.427(7) ?
    C19 H19 . 0.93 ?
    C20 H20 . 0.93 ?
    C21 C22 . 1.491(5) ?
    C22 C27 . 1.368(5) ?
    C22 C23 . 1.382(5) ?
    C23 C24 . 1.383(6) ?
    C23 H23 . 0.93 ?
    C24 C25 . 1.358(7) ?
    C24 H24 . 0.93 ?
    C25 C26 . 1.346(7) ?
    C25 H25 . 0.93 ?
    C26 C27 . 1.384(6) ?
    C26 H26 . 0.93 ?
    C27 H27 . 0.93 ?
    C28 O4 2_556 1.257(4) ?
    C28 C29 . 1.491(5) ?
    C29 C30 . 1.385(5) ?
    C29 C34 . 1.385(5) ?
    C30 C31 . 1.374(5) ?
    C30 H30 . 0.93 ?
    C31 C32 . 1.364(6) ?
    C31 H31 . 0.93 ?
    C32 C33 . 1.363(6) ?
    C32 H32 . 0.93 ?
    C33 C34 . 1.380(6) ?
    C33 H33 . 0.93 ?
    C34 H34 . 0.93 ?
    O5 C42 . 1.204(6) ?
    O6 C42 . 1.302(6) ?
    O6 H6A . 0.82 ?
    C42 C43 . 1.497(6) ?
    C43 C48 . 1.370(6) ?
    C43 C44 . 1.374(6) ?
    C44 C45 . 1.374(7) ?
    C44 H44 . 0.93 ?
    C45 C46 . 1.359(7) ?
    C45 H45 . 0.93 ?
    C46 C47 . 1.362(7) ?
    C46 H46 . 0.93 ?
    C47 C48 . 1.365(6) ?
    C47 H47 . 0.93 ?
    C48 H48 . 0.93 ?
    O7 C49 . 1.330(5) ?
    O7 H7A . 0.82 ?
    O8 C49 . 1.198(5) ?
    C49 C50 . 1.482(6) ?
    C50 C55 . 1.366(6) ?
    C50 C51 . 1.390(6) ?
    C51 C52 . 1.373(6) ?
    C51 H51 . 0.93 ?
    C52 C53 . 1.356(8) ?
    C52 H52 . 0.93 ?
    C53 C54 . 1.368(8) ?
    C53 H53 . 0.93 ?
    C54 C55 . 1.394(7) ?
    C54 H54 . 0.93 ?
    C55 H55 . 0.93 ?
    O9 C35 . 1.316(5) ?
    O9 H9A . 0.82 ?
    O10 C35 . 1.196(5) ?
    C35 C36 . 1.507(6) ?
    C36 C41 . 1.350(6) ?
    C36 C37 . 1.362(6) ?
    C37 C38 . 1.385(7) ?
    C37 H37 . 0.93 ?
    C38 C39 . 1.352(7) ?
    C38 H38 . 0.93 ?
    C39 C40 . 1.372(7) ?
    C39 H39 . 0.93 ?
    C40 C41 . 1.377(7) ?
    C40 H40 . 0.93 ?
    C41 H41 . 0.93 ?
loop_
    _geom_angle_atom_site_label_1
    _geom_angle_atom_site_label_2
    _geom_angle_atom_site_label_3
    _geom_angle_site_symmetry_1
    _geom_angle_site_symmetry_3
    _geom_angle
    _geom_angle_publ_flag
    O3 Co1 O4 . . 111.24(10) ?
    O3 Co1 N1 . . 93.58(11) ?
    O4 Co1 N1 . . 93.96(11) ?
    O3 Co1 N3 . . 87.57(11) ?
    O4 Co1 N3 . . 89.12(11) ?
    N1 Co1 N3 . . 176.07(11) ?
    O3 Co1 O1 . . 96.72(10) ?
    O4 Co1 O1 . . 151.17(10) ?
    N1 Co1 O1 . . 91.07(10) ?
    N3 Co1 O1 . . 85.06(10) ?
    O3 Co1 O2 . . 155.49(10) ?
    O4 Co1 O2 . . 91.70(10) ?
    N1 Co1 O2 . . 93.29(10) ?
    N3 Co1 O2 . . 84.17(10) ?
    O1 Co1 O2 . . 59.65(9) ?
    C21 O1 Co1 . . 90.4(2) ?
    C21 O2 Co1 . . 89.0(2) ?
    C28 O3 Co1 . . 157.9(2) ?
    C28 O4 Co1 2_556 . 133.3(2) ?
    C14 N1 C15 . . 114.3(3) ?
    C14 N1 Co1 . . 122.7(3) ?
    C15 N1 Co1 . . 122.8(3) ?
    C19 N2 C18 . . 118.2(5) ?
    C4 N3 C5 . . 116.6(3) ?
    C4 N3 Co1 . . 121.2(2) ?
    C5 N3 Co1 . . 122.2(2) ?
    C9 N5 C8 . . 117.2(4) ?
    C3 C1 C6 . . 116.7(3) ?
    C3 C1 C2 . . 121.9(3) ?
    C6 C1 C2 . . 121.3(3) ?
    C10 C2 C7 . . 116.9(4) ?
    C10 C2 C1 . . 122.8(4) ?
    C7 C2 C1 . . 120.3(4) ?
    C1 C3 C4 . . 119.5(4) ?
    C1 C3 H3 . . 120.2 ?
    C4 C3 H3 . . 120.2 ?
    N3 C4 C3 . . 123.9(4) ?
    N3 C4 H4 . . 118 ?
    C3 C4 H4 . . 118 ?
    N3 C5 C6 . . 123.6(3) ?
    N3 C5 H5 . . 118.2 ?
    C6 C5 H5 . . 118.2 ?
    C5 C6 C1 . . 119.7(3) ?
    C5 C6 H6 . . 120.2 ?
    C1 C6 H6 . . 120.2 ?
    C8 C7 C2 . . 119.5(5) ?
    C8 C7 H7 . . 120.3 ?
    C2 C7 H7 . . 120.3 ?
    N5 C8 C7 . . 123.8(5) ?
    N5 C8 H8 . . 118.1 ?
    C7 C8 H8 . . 118.1 ?
    N5 C9 C10 . . 122.9(5) ?
    N5 C9 H9 . . 118.5 ?
    C10 C9 H9 . . 118.5 ?
    C2 C10 C9 . . 119.7(4) ?
    C2 C10 H10 . . 120.2 ?
    C9 C10 H10 . . 120.2 ?
    C13 C11 C16 . . 115.6(4) ?
    C13 C11 C12 . . 122.9(4) ?
    C16 C11 C12 . . 121.5(4) ?
    C20 C12 C17 . . 116.1(4) ?
    C20 C12 C11 . . 123.2(4) ?
    C17 C12 C11 . . 120.7(4) ?
    C11 C13 C14 . . 120.8(4) ?
    C11 C13 H13 . . 119.6 ?
    C14 C13 H13 . . 119.6 ?
    N1 C14 C13 . . 124.3(4) ?
    N1 C14 H14 . . 117.9 ?
    C13 C14 H14 . . 117.9 ?
    N1 C15 C16 . . 124.5(4) ?
    N1 C15 H15 . . 117.8 ?
    C16 C15 H15 . . 117.8 ?
    C11 C16 C15 . . 120.4(4) ?
    C11 C16 H16 . . 119.8 ?
    C15 C16 H16 . . 119.8 ?
    C18 C17 C12 . . 120.1(5) ?
    C18 C17 H17 . . 119.9 ?
    C12 C17 H17 . . 119.9 ?
    N2 C18 C17 . . 123.3(5) ?
    N2 C18 H18 . . 118.3 ?
    C17 C18 H18 . . 118.3 ?
    N2 C19 C20 . . 122.6(5) ?
    N2 C19 H19 . . 118.7 ?
    C20 C19 H19 . . 118.7 ?
    C12 C20 C19 . . 119.6(5) ?
    C12 C20 H20 . . 120.2 ?
    C19 C20 H20 . . 120.2 ?
    O2 C21 O1 . . 120.0(3) ?
    O2 C21 C22 . . 120.3(3) ?
    O1 C21 C22 . . 119.7(4) ?
    C27 C22 C23 . . 119.0(4) ?
    C27 C22 C21 . . 120.6(4) ?
    C23 C22 C21 . . 120.3(4) ?
    C22 C23 C24 . . 119.9(4) ?
    C22 C23 H23 . . 120 ?
    C24 C23 H23 . . 120 ?
    C25 C24 C23 . . 120.2(5) ?
    C25 C24 H24 . . 119.9 ?
    C23 C24 H24 . . 119.9 ?
    C26 C25 C24 . . 120.2(5) ?
    C26 C25 H25 . . 119.9 ?
    C24 C25 H25 . . 119.9 ?
    C25 C26 C27 . . 120.7(5) ?
    C25 C26 H26 . . 119.7 ?
    C27 C26 H26 . . 119.7 ?
    C22 C27 C26 . . 120.0(5) ?
    C22 C27 H27 . . 120 ?
    C26 C27 H27 . . 120 ?
    O3 C28 O4 . 2_556 124.4(3) ?
    O3 C28 C29 . . 118.8(3) ?
    O4 C28 C29 2_556 . 116.8(3) ?
    C30 C29 C34 . . 119.0(3) ?
    C30 C29 C28 . . 120.1(3) ?
    C34 C29 C28 . . 120.9(3) ?
    C31 C30 C29 . . 120.8(4) ?
    C31 C30 H30 . . 119.6 ?
    C29 C30 H30 . . 119.6 ?
    C32 C31 C30 . . 119.3(4) ?
    C32 C31 H31 . . 120.3 ?
    C30 C31 H31 . . 120.3 ?
    C33 C32 C31 . . 121.1(4) ?
    C33 C32 H32 . . 119.5 ?
    C31 C32 H32 . . 119.5 ?
    C32 C33 C34 . . 120.1(4) ?
    C32 C33 H33 . . 119.9 ?
    C34 C33 H33 . . 119.9 ?
    C33 C34 C29 . . 119.7(4) ?
    C33 C34 H34 . . 120.2 ?
    C29 C34 H34 . . 120.2 ?
    C42 O6 H6A . . 109.6 ?
    O5 C42 O6 . . 123.4(5) ?
    O5 C42 C43 . . 124.3(6) ?
    O6 C42 C43 . . 112.3(5) ?
    C48 C43 C44 . . 119.0(4) ?
    C48 C43 C42 . . 122.9(5) ?
    C44 C43 C42 . . 118.1(5) ?
    C43 C44 C45 . . 120.3(5) ?
    C43 C44 H44 . . 119.9 ?
    C45 C44 H44 . . 119.9 ?
    C46 C45 C44 . . 120.1(5) ?
    C46 C45 H45 . . 120 ?
    C44 C45 H45 . . 120 ?
    C45 C46 C47 . . 119.8(5) ?
    C45 C46 H46 . . 120.1 ?
    C47 C46 H46 . . 120.1 ?
    C46 C47 C48 . . 120.5(5) ?
    C46 C47 H47 . . 119.8 ?
    C48 C47 H47 . . 119.8 ?
    C47 C48 C43 . . 120.3(5) ?
    C47 C48 H48 . . 119.8 ?
    C43 C48 H48 . . 119.8 ?
    C49 O7 H7A . . 109.3 ?
    O8 C49 O7 . . 122.7(4) ?
    O8 C49 C50 . . 124.7(5) ?
    O7 C49 C50 . . 112.5(5) ?
    C55 C50 C51 . . 119.5(4) ?
    C55 C50 C49 . . 122.2(5) ?
    C51 C50 C49 . . 118.3(4) ?
    C52 C51 C50 . . 120.2(5) ?
    C52 C51 H51 . . 119.9 ?
    C50 C51 H51 . . 119.9 ?
    C53 C52 C51 . . 119.9(5) ?
    C53 C52 H52 . . 120.1 ?
    C51 C52 H52 . . 120.1 ?
    C52 C53 C54 . . 121.1(5) ?
    C52 C53 H53 . . 119.5 ?
    C54 C53 H53 . . 119.5 ?
    C53 C54 C55 . . 119.4(6) ?
    C53 C54 H54 . . 120.3 ?
    C55 C54 H54 . . 120.3 ?
    C50 C55 C54 . . 119.9(5) ?
    C50 C55 H55 . . 120 ?
    C54 C55 H55 . . 120 ?
    C35 O9 H9A . . 109.7 ?
    O10 C35 O9 . . 124.4(5) ?
    O10 C35 C36 . . 123.1(5) ?
    O9 C35 C36 . . 112.5(4) ?
    C41 C36 C37 . . 119.1(4) ?
    C41 C36 C35 . . 123.2(5) ?
    C37 C36 C35 . . 117.7(4) ?
    C36 C37 C38 . . 120.9(5) ?
    C36 C37 H37 . . 119.5 ?
    C38 C37 H37 . . 119.5 ?
    C39 C38 C37 . . 119.3(6) ?
    C39 C38 H38 . . 120.3 ?
    C37 C38 H38 . . 120.3 ?
    C38 C39 C40 . . 120.2(5) ?
    C38 C39 H39 . . 119.9 ?
    C40 C39 H39 . . 119.9 ?
    C39 C40 C41 . . 119.4(5) ?
    C39 C40 H40 . . 120.3 ?
    C41 C40 H40 . . 120.3 ?
    C36 C41 C40 . . 121.0(5) ?
    C36 C41 H41 . . 119.5 ?
    C40 C41 H41 . . 119.5 ?
loop_
    _geom_torsion_atom_site_label_1
    _geom_torsion_atom_site_label_2
    _geom_torsion_atom_site_label_3
    _geom_torsion_atom_site_label_4
    _geom_torsion_site_symmetry_1
    _geom_torsion_site_symmetry_2
    _geom_torsion_site_symmetry_3
    _geom_torsion_site_symmetry_4
    _geom_torsion
    _geom_torsion_publ_flag
    O3 Co1 O1 C21 . . . . 167.4(2) ?
    O4 Co1 O1 C21 . . . . 1.4(3) ?
    N1 Co1 O1 C21 . . . . -98.8(2) ?
    N3 Co1 O1 C21 . . . . 80.5(2) ?
    O2 Co1 O1 C21 . . . . -5.7(2) ?
    O3 Co1 O2 C21 . . . . -11.0(4) ?
    O4 Co1 O2 C21 . . . . -170.8(2) ?
    N1 Co1 O2 C21 . . . . 95.1(2) ?
    N3 Co1 O2 C21 . . . . -81.9(2) ?
    O1 Co1 O2 C21 . . . . 5.8(2) ?
    O4 Co1 O3 C28 . . . . -69.3(7) ?
    N1 Co1 O3 C28 . . . . 26.4(7) ?
    N3 Co1 O3 C28 . . . . -157.4(7) ?
    O1 Co1 O3 C28 . . . . 117.9(7) ?
    O2 Co1 O3 C28 . . . . 132.4(6) ?
    O3 Co1 O4 C28 . . . 2_556 18.2(3) ?
    N1 Co1 O4 C28 . . . 2_556 -77.2(3) ?
    N3 Co1 O4 C28 . . . 2_556 105.2(3) ?
    O1 Co1 O4 C28 . . . 2_556 -176.7(3) ?
    O2 Co1 O4 C28 . . . 2_556 -170.6(3) ?
    O3 Co1 N1 C14 . . . . -23.0(3) ?
    O4 Co1 N1 C14 . . . . 88.6(3) ?
    O1 Co1 N1 C14 . . . . -119.8(3) ?
    O2 Co1 N1 C14 . . . . -179.4(3) ?
    O3 Co1 N1 C15 . . . . 152.1(3) ?
    O4 Co1 N1 C15 . . . . -96.3(3) ?
    O1 Co1 N1 C15 . . . . 55.3(3) ?
    O2 Co1 N1 C15 . . . . -4.3(3) ?
    O3 Co1 N3 C4 . . . . -41.7(3) ?
    O4 Co1 N3 C4 . . . . -153.0(3) ?
    O1 Co1 N3 C4 . . . . 55.3(3) ?
    O2 Co1 N3 C4 . . . . 115.2(3) ?
    O3 Co1 N3 C5 . . . . 140.8(3) ?
    O4 Co1 N3 C5 . . . . 29.5(3) ?
    O1 Co1 N3 C5 . . . . -122.3(3) ?
    O2 Co1 N3 C5 . . . . -62.3(3) ?
    C3 C1 C2 C10 . . . . -160.3(4) ?
    C6 C1 C2 C10 . . . . 22.2(6) ?
    C3 C1 C2 C7 . . . . 21.8(6) ?
    C6 C1 C2 C7 . . . . -155.8(4) ?
    C6 C1 C3 C4 . . . . 1.6(6) ?
    C2 C1 C3 C4 . . . . -176.0(4) ?
    C5 N3 C4 C3 . . . . -1.5(6) ?
    Co1 N3 C4 C3 . . . . -179.2(3) ?
    C1 C3 C4 N3 . . . . 0.0(6) ?
    C4 N3 C5 C6 . . . . 1.4(5) ?
    Co1 N3 C5 C6 . . . . 179.0(3) ?
    N3 C5 C6 C1 . . . . 0.3(5) ?
    C3 C1 C6 C5 . . . . -1.8(5) ?
    C2 C1 C6 C5 . . . . 175.9(3) ?
    C10 C2 C7 C8 . . . . -0.8(7) ?
    C1 C2 C7 C8 . . . . 177.3(4) ?
    C9 N5 C8 C7 . . . . 0.0(8) ?
    C2 C7 C8 N5 . . . . 0.1(8) ?
    C8 N5 C9 C10 . . . . 0.7(8) ?
    C7 C2 C10 C9 . . . . 1.4(7) ?
    C1 C2 C10 C9 . . . . -176.6(4) ?
    N5 C9 C10 C2 . . . . -1.5(8) ?
    C13 C11 C12 C20 . . . . -25.2(6) ?
    C16 C11 C12 C20 . . . . 155.5(5) ?
    C13 C11 C12 C17 . . . . 154.0(5) ?
    C16 C11 C12 C17 . . . . -25.2(6) ?
    C16 C11 C13 C14 . . . . 1.6(7) ?
    C12 C11 C13 C14 . . . . -177.7(4) ?
    C15 N1 C14 C13 . . . . -2.8(7) ?
    Co1 N1 C14 C13 . . . . 172.6(4) ?
    C11 C13 C14 N1 . . . . 1.3(8) ?
    C14 N1 C15 C16 . . . . 1.7(7) ?
    Co1 N1 C15 C16 . . . . -173.8(4) ?
    C13 C11 C16 C15 . . . . -2.7(7) ?
    C12 C11 C16 C15 . . . . 176.6(4) ?
    N1 C15 C16 C11 . . . . 1.1(8) ?
    C20 C12 C17 C18 . . . . -0.8(7) ?
    C11 C12 C17 C18 . . . . 179.9(4) ?
    C19 N2 C18 C17 . . . . 2.2(9) ?
    C12 C17 C18 N2 . . . . -1.2(9) ?
    C18 N2 C19 C20 . . . . -1.3(8) ?
    C17 C12 C20 C19 . . . . 1.6(7) ?
    C11 C12 C20 C19 . . . . -179.1(4) ?
    N2 C19 C20 C12 . . . . -0.6(8) ?
    Co1 O2 C21 O1 . . . . -9.8(3) ?
    Co1 O2 C21 C22 . . . . 168.1(3) ?
    Co1 O1 C21 O2 . . . . 10.0(3) ?
    Co1 O1 C21 C22 . . . . -167.9(3) ?
    O2 C21 C22 C27 . . . . 3.6(6) ?
    O1 C21 C22 C27 . . . . -178.4(4) ?
    O2 C21 C22 C23 . . . . -173.8(4) ?
    O1 C21 C22 C23 . . . . 4.2(6) ?
    C27 C22 C23 C24 . . . . 0.5(7) ?
    C21 C22 C23 C24 . . . . 177.9(4) ?
    C22 C23 C24 C25 . . . . -0.2(8) ?
    C23 C24 C25 C26 . . . . -0.1(10) ?
    C24 C25 C26 C27 . . . . 0.2(11) ?
    C23 C22 C27 C26 . . . . -0.5(8) ?
    C21 C22 C27 C26 . . . . -177.9(5) ?
    C25 C26 C27 C22 . . . . 0.2(10) ?
    Co1 O3 C28 O4 . . . 2_556 65.7(8) ?
    Co1 O3 C28 C29 . . . . -114.8(6) ?
    O3 C28 C29 C30 . . . . 175.8(3) ?
    O4 C28 C29 C30 2_556 . . . -4.7(5) ?
    O3 C28 C29 C34 . . . . -4.7(5) ?
    O4 C28 C29 C34 2_556 . . . 174.9(3) ?
    C34 C29 C30 C31 . . . . -0.6(6) ?
    C28 C29 C30 C31 . . . . 179.0(4) ?
    C29 C30 C31 C32 . . . . -0.6(7) ?
    C30 C31 C32 C33 . . . . 0.9(8) ?
    C31 C32 C33 C34 . . . . -0.2(8) ?
    C32 C33 C34 C29 . . . . -1.0(7) ?
    C30 C29 C34 C33 . . . . 1.3(6) ?
    C28 C29 C34 C33 . . . . -178.2(4) ?
    O5 C42 C43 C48 . . . . -166.7(5) ?
    O6 C42 C43 C48 . . . . 11.4(6) ?
    O5 C42 C43 C44 . . . . 12.2(7) ?
    O6 C42 C43 C44 . . . . -169.6(4) ?
    C48 C43 C44 C45 . . . . -0.9(7) ?
    C42 C43 C44 C45 . . . . -179.9(4) ?
    C43 C44 C45 C46 . . . . 0.3(8) ?
    C44 C45 C46 C47 . . . . 0.8(9) ?
    C45 C46 C47 C48 . . . . -1.3(9) ?
    C46 C47 C48 C43 . . . . 0.7(8) ?
    C44 C43 C48 C47 . . . . 0.4(7) ?
    C42 C43 C48 C47 . . . . 179.3(4) ?
    O8 C49 C50 C55 . . . . -167.8(4) ?
    O7 C49 C50 C55 . . . . 12.5(6) ?
    O8 C49 C50 C51 . . . . 12.8(6) ?
    O7 C49 C50 C51 . . . . -166.9(4) ?
    C55 C50 C51 C52 . . . . 0.2(6) ?
    C49 C50 C51 C52 . . . . 179.7(4) ?
    C50 C51 C52 C53 . . . . -0.1(7) ?
    C51 C52 C53 C54 . . . . 0.2(9) ?
    C52 C53 C54 C55 . . . . -0.3(9) ?
    C51 C50 C55 C54 . . . . -0.4(7) ?
    C49 C50 C55 C54 . . . . -179.8(4) ?
    C53 C54 C55 C50 . . . . 0.4(8) ?
    O10 C35 C36 C41 . . . . 177.0(5) ?
    O9 C35 C36 C41 . . . . -3.8(7) ?
    O10 C35 C36 C37 . . . . -3.2(7) ?
    O9 C35 C36 C37 . . . . 176.0(5) ?
    C41 C36 C37 C38 . . . . 0.8(9) ?
    C35 C36 C37 C38 . . . . -179.1(5) ?
    C36 C37 C38 C39 . . . . -1.1(10) ?
    C37 C38 C39 C40 . . . . 1.1(10) ?
    C38 C39 C40 C41 . . . . -0.8(9) ?
    C37 C36 C41 C40 . . . . -0.4(8) ?
    C35 C36 C41 C40 . . . . 179.5(5) ?
    C39 C40 C41 C36 . . . . 0.4(8) ?
loop_
    _geom_hbond_atom_site_label_D
    _geom_hbond_atom_site_label_H
    _geom_hbond_atom_site_label_A
    _geom_hbond_site_symmetry_A
    _geom_hbond_distance_DH
    _geom_hbond_distance_HA
    _geom_hbond_distance_DA
    _geom_hbond_angle_DHA
    O6 H6A N2 1_655 0.82 1.91 2.726(5) 177
    O7 H7A O1 2_566 0.82 1.86 2.656(4) 164
    O9 H9A N5 1_464 0.82 1.91 2.732(5) 176
