# Supplementary material for: Bis(μ2-benzoato-κ2 O:O′)bis­[(benzoato-κ2 O,O′)bis(4,4′-bi­pyridine-κN)cobalt(II)]–benzoic acid (1/6)
Source: Acta Crystallogr Sect E Struct Rep Online. 2013 Dec 18;70(Pt 1):m21–2. doi: 10.1107/S1600536813033357 (PMC3914056; doi:10.1107/S1600536813033357)
Supplement: Supplementary file 2 [file e-70-00m21-Isup2.hkl]

#
# h,k,l, Fc-squared, Fo-squared, sigma(Fo-squared) and status flag
#
data_I
_shelx_title ' AFRCP437 IN P -1            NEW: P-1'
_shelx_refln_list_code          4
_shelx_F_calc_maximum      161.66
_exptl_crystal_F_000      1018.00
_reflns_d_resolution_high  0.7712
 
loop_
 _symmetry_equiv_pos_as_xyz
 'x, y, z'
 '-x, -y, -z'
 
_cell_length_a    10.4980
_cell_length_b    15.8330
_cell_length_c    16.3990
_cell_angle_alpha  64.222
_cell_angle_beta   87.792
_cell_angle_gamma  86.469
 
_shelx_F_squared_multiplier     1.000
 
loop_
 _refln_index_h
 _refln_index_k
 _refln_index_l
 _refln_F_squared_calc
 _refln_F_squared_meas
 _refln_F_squared_sigma
 _refln_observed_status
   2   0   0      313.71      361.98     24.20 o
   3   0   0      204.71      224.69      9.04 o
   4   0   0     3311.20     3265.08     68.78 o
   5   0   0       12.56       -9.16      9.16 o
   6   0   0     3562.49     3974.00    102.55 o
   7   0   0      802.78      867.42     24.47 o
   8   0   0      573.15      616.15     19.28 o
   9   0   0        1.22       28.62     59.44 o
  10   0   0       12.89       86.31     33.47 o
  11   0   0       69.50       49.56     38.17 o
  12   0   0       40.52       73.70     44.22 o
  13   0   0        3.66       34.89     37.59 o
 -13   1   0       21.86      109.35     57.03 o
 -12   1   0      154.44      186.98     53.61 o
 -11   1   0        2.11      -38.17     38.17 o
 -10   1   0       65.82       50.20     32.12 o
  -9   1   0       91.96       84.72     12.29 o
  -8   1   0      502.60      511.75     31.37 o
  -7   1   0     1606.47     1712.69     57.49 o
  -6   1   0     1764.55     1993.25     72.22 o
  -5   1   0       27.36       32.92     55.13 o
  -4   1   0      173.15      174.57     14.42 o
  -3   1   0      452.07      357.81     15.71 o
  -2   1   0      218.55      314.09     19.37 o
  -1   1   0       79.40       33.59     31.31 o
   1   1   0        2.80        0.02      2.44 o
   2   1   0     3550.88     3390.87    120.42 o
   3   1   0      495.67      464.82     11.93 o
   4   1   0     5880.63     5875.82    102.29 o
   5   1   0        8.23       16.67      6.81 o
   6   1   0     1600.36     1766.33     57.78 o
   7   1   0      373.27      386.17     81.58 o
   8   1   0       51.05       21.24     13.93 o
   9   1   0      115.35       98.64     17.42 o
  10   1   0        1.49      -30.12     30.12 o
  11   1   0       56.21      129.18     44.15 o
  12   1   0        8.48       -2.00     33.47 o
  13   1   0       21.87        2.00     47.63 o
 -13   2   0       13.81      -50.98     59.02 o
 -12   2   0       56.79       23.43     48.27 o
 -11   2   0        2.79       -7.34     40.16 o
 -10   2   0       25.14       10.26     29.35 o
  -9   2   0      872.64      733.66     42.75 o
  -8   2   0      852.76      889.87     38.31 o
  -7   2   0      247.69      246.54     36.91 o
  -6   2   0      845.52      759.39     43.06 o
  -5   2   0     1332.26     1332.63     93.71 o
  -4   2   0     3144.96     3078.25    101.89 o
  -3   2   0     1225.02     1135.17     54.42 o
  -2   2   0     2523.94     2464.46     64.88 o
   0   2   0       42.18       45.51      6.11 o
   3   2   0     3618.18     3628.65     52.56 o
   4   2   0      131.53      109.85     15.88 o
   5   2   0     1924.69     2062.22     48.96 o
   6   2   0      250.56      292.98     37.55 o
   7   2   0      227.99      191.08     17.70 o
   8   2   0       35.11       44.54     15.09 o
   9   2   0        1.07        8.54     24.19 o
  10   2   0      384.95      460.25     33.77 o
  11   2   0        2.13      -36.82     36.82 o
  12   2   0       40.19       79.04     46.21 o
  13   2   0        8.97       93.20     53.61 o
 -13   3   0       11.66       46.28     62.37 o
 -12   3   0       22.32      -16.09     46.92 o
 -11   3   0        0.00      -11.36     37.81 o
 -10   3   0        6.81        8.69     24.78 o
  -9   3   0       15.87       58.41     25.07 o
  -8   3   0      582.20      636.87     33.88 o
  -7   3   0        1.02       -6.25     14.47 o
  -6   3   0      203.13      198.06     20.11 o
  -5   3   0      113.74       47.34     11.49 o
  -4   3   0      919.09      956.91     62.98 o
  -3   3   0     1087.91     1002.57     31.89 o
  -2   3   0     2200.11     2091.90     38.35 o
  -1   3   0     1553.65     1429.49     30.82 o
   0   3   0     2892.14     2529.40     54.08 o
   1   3   0     7324.71     7448.20    114.05 o
   2   3   0     4540.92     4373.90     70.37 o
   3   3   0     5517.19     5843.55     76.31 o
   4   3   0     1598.61     1527.91     27.67 o
   5   3   0     2005.39     1963.58     39.32 o
   6   3   0     1364.15     1497.21     31.59 o
   7   3   0       10.87       28.37      9.37 o
   8   3   0        0.88        5.57     13.19 o
   9   3   0       44.36       48.92     13.42 o
  10   3   0       16.51       -6.20     20.32 o
  11   3   0      135.19      101.12     32.83 o
  12   3   0       48.57       45.57     44.86 o
  13   3   0       22.26      -36.88     38.23 o
 -13   4   0       68.70      131.50     65.78 o
 -12   4   0       36.27      164.32     56.32 o
 -11   4   0        2.39       22.78     43.57 o
 -10   4   0      370.28      311.13     39.58 o
  -9   4   0       42.40       -5.34     33.53 o
  -8   4   0       15.36       -2.99     16.09 o
  -7   4   0     1080.37     1131.57     65.14 o
  -6   4   0     1002.98      898.83     36.75 o
  -5   4   0       48.25       62.13     13.19 o
  -4   4   0      543.82      553.92     29.74 o
  -3   4   0      391.83      359.99     14.18 o
  -2   4   0    13161.68    12642.05    175.04 o
  -1   4   0     2325.11     2315.49     42.18 o
   0   4   0     5404.64     5280.02     75.78 o
   1   4   0       82.26       98.26      6.25 o
   2   4   0     4357.14     4413.93     63.07 o
   3   4   0       35.25       22.41      7.18 o
   4   4   0     2702.28     2936.93     48.64 o
   5   4   0      731.42      754.66     18.07 o
   6   4   0       95.57      113.63     10.49 o
   7   4   0      491.02      497.14     26.98 o
   8   4   0      104.06      138.66     18.70 o
   9   4   0      412.64      460.93     31.41 o
  10   4   0       46.37       25.42     30.28 o
  11   4   0      270.99      176.10     38.81 o
  12   4   0      129.67      -14.03     44.86 o
  13   4   0        8.70       50.27     55.61 o
 -12   5   0        1.23       55.67     51.04 o
 -11   5   0       44.27       36.94     32.25 o
 -10   5   0      345.54      485.24     58.38 o
  -9   5   0        3.00       -6.69     25.49 o
  -8   5   0      307.00      301.86     66.65 o
  -7   5   0       16.92       34.36     13.70 o
  -6   5   0        1.94       13.46     11.86 o
  -5   5   0        1.70       16.47      9.26 o
  -4   5   0       46.70       44.51      9.87 o
  -3   5   0     2838.57     2811.11     51.68 o
  -2   5   0       53.50       68.45      6.50 o
  -1   5   0     2323.67     2183.98     38.47 o
   0   5   0      412.96      379.95     12.52 o
   1   5   0       61.70       52.29      6.20 o
   2   5   0      274.10      256.83     12.67 o
   3   5   0       17.51       20.65      5.12 o
   4   5   0      693.71      675.55     13.44 o
   5   5   0        7.89       13.33      5.81 o
   6   5   0       24.10        6.39      7.23 o
   7   5   0      396.97      363.45     37.20 o
   8   5   0      147.45      148.69     19.18 o
   9   5   0        0.68      -16.69     16.69 o
  10   5   0      155.79      197.90     32.75 o
  11   5   0      209.87      212.85     41.51 o
  12   5   0       22.19       58.89     46.15 o
  13   5   0        1.78      -37.46     37.46 o
 -12   6   0       33.23       53.74     58.44 o
 -11   6   0       89.84      102.08     34.95 o
 -10   6   0      212.44      187.53     32.29 o
  -9   6   0       10.17        4.34     24.87 o
  -8   6   0     1350.37     1396.82     54.16 o
  -7   6   0      531.69      481.59     42.41 o
  -6   6   0      141.98      139.01     28.53 o
  -5   6   0       14.18       43.60     12.73 o
  -4   6   0     1550.05     1578.67     62.36 o
  -3   6   0      575.65      514.72     12.86 o
  -2   6   0     1925.57     1895.43     37.72 o
  -1   6   0     2001.11     2062.63     32.25 o
   0   6   0      403.97      375.53     15.69 o
   1   6   0      442.99      411.21     10.23 o
   2   6   0      472.69      515.83     16.51 o
   3   6   0     4468.47     4601.57     92.78 o
   4   6   0     3249.65     3476.77     48.66 o
   5   6   0       34.40       56.87      9.65 o
   6   6   0      230.01      219.13      9.37 o
   7   6   0      209.63      199.84     13.52 o
   8   6   0      564.51      557.21     22.17 o
   9   6   0      476.81      468.93     26.34 o
  10   6   0      120.96      113.29     20.86 o
  11   6   0       79.99       58.18     35.46 o
  12   6   0       17.89       24.72     34.11 o
  13   6   0       25.79       30.51     46.79 o
 -12   7   0       58.14       57.73     44.35 o
 -11   7   0       53.76      164.58     53.74 o
 -10   7   0        0.95      -23.58     23.58 o
  -9   7   0      316.15      304.68     33.02 o
  -8   7   0      595.20      579.39     45.79 o
  -7   7   0       77.15       57.48     15.52 o
  -6   7   0       13.32        4.17     14.37 o
  -5   7   0      523.43      519.31     56.29 o
  -4   7   0      480.38      450.15     19.41 o
  -3   7   0      254.14      240.24     11.46 o
  -2   7   0        6.11       -4.61      6.76 o
  -1   7   0     1727.01     1669.32     27.51 o
   0   7   0       46.87       39.45      8.47 o
   1   7   0       42.99       35.50      9.45 o
   2   7   0      172.15      222.07      8.30 o
   3   7   0     2262.80     2343.73     36.91 o
   4   7   0      128.25      142.92     17.81 o
   5   7   0        6.44        4.90      5.22 o
   6   7   0       35.57       21.35      7.58 o
   7   7   0     1339.92     1282.64     45.20 o
   8   7   0      287.61      319.33     15.47 o
   9   7   0      582.80      592.65     25.07 o
  10   7   0       85.20       61.26     16.80 o
  11   7   0        6.68       30.02     28.99 o
  12   7   0        0.44      -27.73     27.73 o
 -11   8   0        0.04        4.05     50.40 o
 -10   8   0       40.68      152.48     49.69 o
  -9   8   0      161.57      214.10     35.95 o
  -8   8   0      134.96      110.98     24.97 o
  -7   8   0       26.17        3.01     14.74 o
  -6   8   0      378.43      339.90     22.41 o
  -5   8   0        9.20       -7.06     10.85 o
  -4   8   0      184.30      189.06     14.89 o
  -3   8   0      244.59      242.18     22.18 o
  -2   8   0        3.76      -10.05     10.28 o
  -1   8   0     2140.50     2306.97     39.41 o
   0   8   0      168.45      166.08      9.00 o
   1   8   0        2.68        4.13      5.30 o
   2   8   0      348.88      308.90      8.81 o
   3   8   0       48.96       41.00      6.59 o
   4   8   0       87.95       69.96      9.90 o
   5   8   0      446.44      459.81     15.36 o
   6   8   0      256.13      244.23     10.66 o
   7   8   0      134.29      176.74     15.80 o
   8   8   0      356.47      422.41     18.93 o
   9   8   0       61.37       74.22     24.42 o
  10   8   0       35.67       53.44     21.62 o
  11   8   0        0.76      -16.64     23.72 o
  12   8   0        4.66       39.62     50.72 o
 -11   9   0       44.65       47.69     38.94 o
 -10   9   0       66.00       15.45     49.69 o
  -9   9   0       15.03       22.64     27.69 o
  -8   9   0       19.63        7.75     19.75 o
  -7   9   0       37.02       55.47     27.05 o
  -6   9   0      337.80      389.12     50.85 o
  -5   9   0        2.57       20.75     14.50 o
  -4   9   0        1.30       15.27     13.37 o
  -3   9   0      271.13      261.02     28.92 o
  -2   9   0      696.94      645.45     25.34 o
  -1   9   0       63.16       61.11      8.09 o
   0   9   0        1.13        7.98      6.50 o
   1   9   0      846.94      866.97     18.58 o
   2   9   0      947.66      959.14     20.31 o
   3   9   0        4.07       11.49     10.96 o
   4   9   0       22.68       18.75      6.72 o
   5   9   0      194.84      203.96     11.21 o
   6   9   0       56.83       56.72     10.26 o
   7   9   0      223.59      237.82     14.16 o
   8   9   0      372.80      328.98     32.37 o
   9   9   0      297.86      279.55     25.71 o
  10   9   0       15.88        9.98     25.72 o
  11   9   0       50.41       32.79     31.44 o
  12   9   0       27.60      -11.66     90.50 o
 -11  10   0        5.81       25.49     59.73 o
 -10  10   0       21.37       46.92     50.98 o
  -9  10   0        1.13        6.69     43.51 o
  -8  10   0       31.75       -5.47     45.86 o
  -7  10   0      148.23      159.76     28.61 o
  -6  10   0       87.20      101.57     14.45 o
  -5  10   0      153.19      121.40     24.86 o
  -4  10   0       62.80       19.38     12.54 o
  -3  10   0       35.92       14.56     10.10 o
  -2  10   0      256.53      224.42     14.26 o
  -1  10   0        2.20       -2.70      7.13 o
   0  10   0      182.05      177.03     14.20 o
   1  10   0     2153.59     2148.81     42.58 o
   2  10   0       72.37       60.28     10.45 o
   3  10   0       14.04       15.62      6.56 o
   4  10   0      204.79      242.14     14.06 o
   5  10   0      371.94      359.32     17.06 o
   6  10   0       50.42       44.94     10.37 o
   7  10   0      483.19      508.65     19.81 o
   8  10   0       41.11       49.92     13.99 o
   9  10   0       34.37       17.04     19.14 o
  10  10   0        3.88        0.59     28.08 o
  11  10   0       25.45        5.95     32.38 o
 -10  11   0        2.90       40.16     54.90 o
  -9  11   0       32.73       66.17     38.75 o
  -8  11   0       43.06        7.34     41.39 o
  -7  11   0      124.36      120.47     27.10 o
  -6  11   0       62.57       62.00     19.39 o
  -5  11   0       34.15       -2.71     16.29 o
  -4  11   0      119.35      133.08     23.89 o
  -3  11   0      478.61      508.38     21.48 o
  -2  11   0      224.12      202.31     20.75 o
  -1  11   0      535.96      506.88     17.37 o
   0  11   0      293.55      314.60     13.66 o
   1  11   0      537.43      522.01     17.07 o
   2  11   0       88.81      101.08      9.42 o
   3  11   0      387.79      344.56     13.57 o
   4  11   0      206.86      195.85     13.48 o
   5  11   0      241.55      204.18     28.20 o
   6  11   0       13.49       19.65      9.70 o
   7  11   0      161.01      156.53     13.18 o
   8  11   0        3.31       -7.80     13.15 o
   9  11   0        6.28        1.19     89.72 o
  10  11   0       42.16       58.97     27.61 o
  11  11   0       44.87        3.35     44.22 o
  -9  12   0        0.25      -25.36     50.72 o
  -8  12   0       48.76       24.01     34.63 o
  -7  12   0       46.79       90.56     41.26 o
  -6  12   0       83.63       74.09     38.59 o
  -5  12   0      351.29      298.12     22.97 o
  -4  12   0      179.58      200.89     23.85 o
  -3  12   0        0.68        5.45     15.36 o
  -2  12   0        0.77       -0.90     17.10 o
  -1  12   0       18.81       23.65     10.38 o
   0  12   0       93.71      135.78     10.88 o
   1  12   0        8.83        0.33      8.14 o
   2  12   0       38.62       34.72      8.45 o
   3  12   0      343.59      345.84     13.97 o
   4  12   0      254.29      263.34     15.73 o
   5  12   0        3.30       -9.36      9.36 o
   6  12   0      146.28      155.18     17.49 o
   7  12   0       61.74       79.28     30.31 o
   8  12   0       15.20       15.01     22.46 o
   9  12   0       12.36       19.44     38.88 o
  10  12   0       23.55       50.27     57.61 o
  -9  13   0       40.44       -3.99     39.97 o
  -8  13   0       57.54       38.62     47.89 o
  -7  13   0        2.43       -3.99     42.61 o
  -6  13   0       23.97       56.58     36.62 o
  -5  13   0      229.68      215.32     23.03 o
  -4  13   0       68.96      116.12     26.14 o
  -3  13   0        0.21       -0.14     13.33 o
  -2  13   0       69.73       91.75     23.37 o
  -1  13   0      526.00      524.50     20.36 o
   0  13   0      174.68      169.08     12.91 o
   1  13   0      551.33      625.68     21.12 o
   2  13   0       11.25        2.95      8.41 o
   3  13   0       82.22       90.09     11.88 o
   4  13   0        5.37        8.22     11.07 o
   5  13   0      173.64      153.49     23.14 o
   6  13   0       35.24       28.80     12.06 o
   7  13   0       31.55       27.09     17.68 o
   8  13   0       14.48       40.87     36.82 o
   9  13   0       11.01      -37.52     56.96 o
  10  13   0       16.26      -15.38     45.57 o
  -8  14   0        9.39      -18.60     35.91 o
  -7  14   0        0.11      -31.28     31.28 o
  -6  14   0       38.68       58.64     39.33 o
  -5  14   0      124.83      114.18     28.71 o
  -4  14   0        4.61        2.94     16.80 o
  -3  14   0      112.97      112.35     22.59 o
  -2  14   0      289.67      392.79     53.44 o
  -1  14   0       22.28        8.65     17.44 o
   0  14   0       51.62       80.72     29.25 o
   1  14   0        0.47        8.97     18.76 o
   2  14   0        0.89        5.21     11.31 o
   3  14   0       20.90        9.28     14.08 o
   4  14   0       15.05       28.67     17.53 o
   5  14   0       44.37       74.41     18.87 o
   6  14   0        0.86       18.71     43.99 o
   7  14   0        1.65       18.39     30.16 o
   8  14   0        0.16       12.74     55.55 o
   9  14   0        8.25      -42.87     42.87 o
  -7  15   0       14.87        7.34     35.34 o
  -6  15   0       32.20       34.69     35.40 o
  -5  15   0       38.30      -38.17     38.17 o
  -4  15   0        1.54        1.97     43.16 o
  -3  15   0       79.91      138.41     27.74 o
  -2  15   0        3.03       -4.97     22.04 o
  -1  15   0        1.16       24.74     19.00 o
   0  15   0       67.24       69.14     18.75 o
   1  15   0       33.97       20.47     15.90 o
   2  15   0       44.85       76.01     15.86 o
   3  15   0        4.15       26.90     15.21 o
   4  15   0       19.08       -1.28     19.33 o
   5  15   0        0.27       26.48     21.66 o
   6  15   0        4.10       20.79     79.17 o
   7  15   0        2.47      -24.90     34.95 o
   8  15   0        1.36       25.42     42.16 o
  -6  16   0        2.94       -3.35     34.82 o
  -5  16   0       10.63      128.86     43.64 o
  -4  16   0       10.91      -21.42     21.42 o
  -3  16   0      103.40       95.54     74.85 o
  -2  16   0        0.36       -5.56     25.71 o
  -1  16   0       55.68      133.57     29.64 o
   0  16   0       15.18       20.81     19.64 o
   1  16   0        5.15      -19.24     19.24 o
   2  16   0       30.74       23.95     18.36 o
   3  16   0       14.71        1.97     18.47 o
   4  16   0        7.22       32.42     25.65 o
   5  16   0        6.25       -3.28     81.84 o
   6  16   0        9.06        5.88    100.57 o
   7  16   0       14.10       21.37     39.81 o
  -4  17   0        2.87      -30.96     30.96 o
  -3  17   0        4.64      -25.19     33.28 o
  -2  17   0        0.05      -33.24     33.24 o
  -1  17   0       77.10      138.63     57.35 o
   0  17   0       14.90       23.12     40.36 o
   1  17   0       17.63      -35.72     35.72 o
   2  17   0       11.40      -14.66     42.19 o
   3  17   0       30.50       67.56     33.40 o
   4  17   0       12.86      -21.27     55.13 o
   5  17   0        4.01       97.74    130.98 o
  -2  18   0        6.33       47.89     41.26 o
  -1  18   0       31.93      104.20     66.81 o
   1  18   0        0.03        3.72     55.96 o
   2  18   0       10.67       29.37     33.24 o
   3  18   0        3.38      -16.60     34.78 o
  -1 -18   1        3.27       12.02     43.83 o
   0 -18   1        3.36      -55.03     55.03 o
  -5 -17   1        0.13       35.92     68.97 o
  -4 -17   1        1.63       -5.65     79.49 o
  -3 -17   1       70.17       76.38     45.51 o
  -2 -17   1        0.73       66.69     88.73 o
  -1 -17   1       19.75       10.63     29.00 o
   0 -17   1       17.67      108.13     55.10 o
   1 -17   1       22.02       22.72     52.78 o
   2 -17   1       18.19      -40.61     40.61 o
   3 -17   1       11.99      -53.81     55.80 o
  -6 -16   1        0.49      -87.87    110.42 o
  -5 -16   1        0.82       25.11     30.99 o
  -4 -16   1       37.18       43.83     27.80 o
  -3 -16   1       19.71       45.96     33.71 o
  -2 -16   1        3.06       23.02     43.54 o
  -1 -16   1        3.42       -8.35     19.07 o
   0 -16   1        1.13      -19.45     19.45 o
   1 -16   1       60.32       85.65     26.00 o
   2 -16   1       21.88        5.26     23.84 o
   3 -16   1       19.80       51.39     57.41 o
   4 -16   1        4.84      -24.64     24.64 o
   5 -16   1       15.97       32.31     42.42 o
  -7 -15   1        3.50      -22.23     51.01 o
  -6 -15   1        5.75      -21.50     32.89 o
  -5 -15   1        1.59       17.99     32.79 o
  -4 -15   1        6.12       46.55     31.28 o
  -3 -15   1       46.53       48.03     14.70 o
  -2 -15   1       27.98       39.10     22.91 o
  -1 -15   1      128.58      145.16     21.00 o
   0 -15   1       11.96        3.50     18.53 o
   1 -15   1        4.42       -9.49     18.33 o
   2 -15   1       69.13       45.82     35.27 o
   3 -15   1       52.53       71.09     32.70 o
   4 -15   1       10.40       -0.81     19.01 o
   5 -15   1       49.55       72.47     39.58 o
   6 -15   1       38.86       57.61     32.83 o
  -8 -14   1        0.18       40.23     61.02 o
  -7 -14   1        1.42       40.53     60.15 o
  -6 -14   1       15.21       12.88     31.54 o
  -5 -14   1       72.47       68.06     29.90 o
  -4 -14   1        6.20       12.26     14.74 o
  -3 -14   1       12.06       48.95     13.23 o
  -2 -14   1       34.19       75.16     12.51 o
  -1 -14   1       12.05       21.44     12.73 o
   0 -14   1        3.66       12.84     12.81 o
   1 -14   1       36.75       34.00     15.27 o
   2 -14   1        2.56        2.24     14.12 o
   3 -14   1       89.53       71.66     18.98 o
   4 -14   1       53.59       25.89     30.48 o
   5 -14   1       19.73       36.17     34.82 o
   6 -14   1        3.10       13.39     28.06 o
   7 -14   1        3.28      138.06     52.01 o
  -9 -13   1        4.97      -41.58     41.58 o
  -8 -13   1        7.91       37.59     40.94 o
  -7 -13   1       51.02       66.39     33.12 o
  -6 -13   1      214.63      194.31     50.62 o
  -5 -13   1      180.61      222.48     20.32 o
  -4 -13   1       43.32       57.35     10.68 o
  -3 -13   1       52.53       22.50     15.56 o
  -2 -13   1       94.39      107.88     22.69 o
  -1 -13   1       69.37       74.45     14.59 o
   0 -13   1      227.88      191.67     15.02 o
   1 -13   1      517.35      517.18     32.43 o
   2 -13   1      166.58      171.99     18.23 o
   3 -13   1        5.26       16.36     15.94 o
   4 -13   1       63.70       71.33     16.97 o
   5 -13   1       17.49      113.00     28.30 o
   6 -13   1      109.28       88.76     30.70 o
   7 -13   1        2.84       -8.69     31.35 o
   8 -13   1       11.10      -35.98     35.98 o
 -10 -12   1       46.92      136.06     47.56 o
  -9 -12   1       33.66       77.17     52.97 o
  -8 -12   1        1.89      -18.15     30.89 o
  -7 -12   1        4.73       35.38     19.23 o
  -6 -12   1      253.63      234.91     17.04 o
  -5 -12   1        0.42        1.11      9.78 o
  -4 -12   1       80.04       73.84     10.39 o
  -3 -12   1      196.37      186.99     17.82 o
  -2 -12   1      155.38      159.38     12.65 o
  -1 -12   1      116.40      108.40     11.27 o
   0 -12   1       27.85       49.16     15.19 o
   1 -12   1        0.74       12.31     10.76 o
   2 -12   1        3.09        8.87     28.50 o
   3 -12   1       96.97       87.48     14.14 o
   4 -12   1       11.61       27.15     13.59 o
   5 -12   1      114.41      167.87     29.38 o
   6 -12   1        4.33        6.22     17.15 o
   7 -12   1        8.75       43.27     28.51 o
   8 -12   1        2.27      117.34     51.36 o
   9 -12   1       14.43       23.36     34.05 o
 -11 -11   1       34.98       82.39     66.29 o
 -10 -11   1        1.04       24.14     54.32 o
  -9 -11   1        8.66       29.99     29.19 o
  -8 -11   1       43.81       68.86     20.11 o
  -7 -11   1      153.20      144.71     27.79 o
  -6 -11   1      172.17      172.95     12.51 o
  -5 -11   1      173.73      171.51     21.46 o
  -4 -11   1      553.75      526.09     23.26 o
  -3 -11   1      140.02      129.92      8.86 o
  -2 -11   1       18.37       10.93      7.05 o
  -1 -11   1      137.19      144.98     11.89 o
   0 -11   1     1363.06     1426.30     32.70 o
   1 -11   1       14.45       29.48      9.49 o
   2 -11   1      290.74      280.57     19.29 o
   3 -11   1      150.70      175.15     33.35 o
   4 -11   1      108.50       86.16     14.06 o
   5 -11   1       59.93       43.93     17.73 o
   6 -11   1       38.07       20.44     24.63 o
   7 -11   1       23.86       42.84     22.10 o
   8 -11   1       35.39       63.65     32.08 o
   9 -11   1        0.91      -28.77     50.14 o
  10 -11   1        2.57      -52.20     52.20 o
 -11 -10   1       31.15       10.68     37.46 o
 -10 -10   1        0.29       48.10     24.99 o
  -9 -10   1       25.58      -10.73     21.99 o
  -8 -10   1      118.24      132.83     16.44 o
  -7 -10   1      405.47      360.71     17.19 o
  -6 -10   1       80.98       40.43     10.28 o
  -5 -10   1        2.36        0.30      6.25 o
  -4 -10   1       53.25       40.42      6.97 o
  -3 -10   1       97.79      127.69     15.72 o
  -2 -10   1      149.88      129.11      8.06 o
  -1 -10   1      636.01      631.30     16.57 o
   0 -10   1      396.86      387.21     25.80 o
   1 -10   1      314.32      287.11     11.58 o
   2 -10   1       27.82       13.80      9.32 o
   3 -10   1       10.49       16.14     11.52 o
   4 -10   1       70.69       63.90      9.98 o
   5 -10   1        0.06       37.88     18.38 o
   6 -10   1      404.18      451.38     36.50 o
   7 -10   1      104.18      102.31     24.55 o
   8 -10   1        9.58       32.61     28.72 o
   9 -10   1        1.25       38.17     46.21 o
  10 -10   1       21.48      -53.61     53.61 o
 -11  -9   1       11.35       30.06     32.22 o
 -10  -9   1        0.17      -42.22     42.22 o
  -9  -9   1      165.16      128.75     19.24 o
  -8  -9   1      151.31      133.92     17.95 o
  -7  -9   1       35.03       60.93     14.72 o
  -6  -9   1      636.25      694.45     19.51 o
  -5  -9   1      322.56      313.98     23.96 o
  -4  -9   1      266.73      262.94     16.12 o
  -3  -9   1       50.20       54.60      6.59 o
  -2  -9   1      630.73      674.89     26.42 o
  -1  -9   1      709.33      736.96     17.28 o
   0  -9   1       68.21       75.61      8.20 o
   1  -9   1      113.82      134.92     15.51 o
   2  -9   1       43.75       42.08     11.29 o
   3  -9   1       44.09       55.15     20.86 o
   4  -9   1      269.82      254.94     27.76 o
   5  -9   1      256.65      230.54     28.78 o
   6  -9   1       74.92      109.20     23.79 o
   7  -9   1        0.61        6.17     15.92 o
   8  -9   1        0.72      -16.00     19.22 o
   9  -9   1       55.15       37.52     30.19 o
  10  -9   1       58.51      109.35     37.59 o
  11  -9   1        0.67       65.78     63.08 o
 -12  -8   1       15.90       -1.78     30.44 o
 -11  -8   1        0.01      -10.96     31.05 o
 -10  -8   1       94.40       75.18     21.40 o
  -9  -8   1      311.03      370.05     22.26 o
  -8  -8   1      653.15      573.56     25.52 o
  -7  -8   1       67.96       76.77      9.60 o
  -6  -8   1       68.54       64.34      7.83 o
  -5  -8   1      364.19      356.98     13.68 o
  -4  -8   1       15.95       12.30      5.85 o
  -3  -8   1      309.42      309.70     20.32 o
  -2  -8   1      415.89      452.94     14.50 o
  -1  -8   1      941.90      917.62     20.27 o
   0  -8   1       64.74       48.50      9.82 o
   1  -8   1      282.00      302.41     14.22 o
   2  -8   1        3.30       -7.78      7.78 o
   3  -8   1        8.37       16.01      7.04 o
   4  -8   1       88.86       64.34     12.44 o
   5  -8   1      120.07      137.01     15.14 o
   6  -8   1       28.44        9.34     16.32 o
   7  -8   1       21.70       21.62     13.85 o
   8  -8   1      172.93      213.27     26.99 o
   9  -8   1       50.37       52.29     27.05 o
  10  -8   1        5.53      -11.47     24.87 o
  11  -8   1        0.67       46.99     38.23 o
 -12  -7   1        1.94       18.42     34.88 o
 -11  -7   1        5.58       -4.08     25.24 o
 -10  -7   1      223.63      210.68     22.24 o
  -9  -7   1       85.89       68.85     42.52 o
  -8  -7   1        4.34       -4.97     13.85 o
  -7  -7   1      128.45      119.34     12.02 o
  -6  -7   1       14.51       11.86      7.89 o
  -5  -7   1      121.22      125.02      7.81 o
  -4  -7   1      277.43      255.55      9.32 o
  -3  -7   1      420.38      360.34     10.39 o
  -2  -7   1     2463.63     2414.61     37.97 o
  -1  -7   1       95.52       96.37     11.48 o
   0  -7   1       28.50       22.93      8.04 o
   1  -7   1      536.91      494.89     23.76 o
   2  -7   1      235.31      244.27     15.33 o
   3  -7   1       11.78       11.40      7.29 o
   4  -7   1      910.02      792.71     26.94 o
   5  -7   1      143.78      132.58     13.49 o
   6  -7   1      364.76      328.18     20.55 o
   7  -7   1       61.53       52.11     17.21 o
   8  -7   1      185.80      171.94     31.35 o
   9  -7   1       23.42       80.31     24.23 o
  10  -7   1       15.62       -4.97     28.89 o
  11  -7   1      108.34      202.62     55.03 o
  12  -7   1       44.54      114.05     61.08 o
 -12  -6   1        9.05        8.05     45.44 o
 -11  -6   1       55.99       78.85     38.75 o
 -10  -6   1      186.88      158.02     27.10 o
  -9  -6   1      111.56      117.78     16.61 o
  -8  -6   1      696.82      718.27     30.20 o
  -7  -6   1      148.88      151.86     11.55 o
  -6  -6   1      301.84      256.36     10.43 o
  -5  -6   1        1.38       -6.98      6.98 o
  -4  -6   1      484.30      471.09     11.66 o
  -3  -6   1     1085.63     1068.14     19.28 o
  -2  -6   1        1.55       -1.34      4.24 o
  -1  -6   1      206.63      195.82     12.04 o
   0  -6   1      125.49      125.99      6.20 o
   1  -6   1     6549.66     6799.80     96.01 o
   2  -6   1     2999.71     2974.96     54.13 o
   3  -6   1      479.44      375.70     16.05 o
   4  -6   1      579.01      518.85     35.75 o
   5  -6   1       52.75       53.27     20.82 o
   6  -6   1       13.92        0.94     23.74 o
   7  -6   1      382.38      404.21     21.93 o
   8  -6   1       90.88      134.93     18.45 o
   9  -6   1       11.18       49.51     22.85 o
  10  -6   1       91.48       64.10     28.65 o
  11  -6   1      133.24      137.48     54.32 o
  12  -6   1        0.23      -33.53     35.53 o
 -13  -5   1        0.27      -54.26     54.26 o
 -12  -5   1       11.19      -32.12     32.12 o
 -11  -5   1       44.85       59.54     38.10 o
 -10  -5   1      126.74       98.37     64.07 o
  -9  -5   1        1.04       32.72     15.27 o
  -8  -5   1      325.63      337.44     20.94 o
  -7  -5   1        8.43       11.78     13.47 o
  -6  -5   1        5.31       -7.92      7.92 o
  -5  -5   1        3.32        2.63      5.51 o
  -4  -5   1      492.25      499.38     11.49 o
  -3  -5   1       11.31       13.10      4.93 o
  -2  -5   1      195.72      188.83      8.88 o
  -1  -5   1       70.17      101.04      5.48 o
   0  -5   1      368.38      387.67     15.97 o
   1  -5   1        0.79        5.26      4.25 o
   2  -5   1     1195.97     1190.73     28.74 o
   3  -5   1     8699.70     9093.14    151.75 o
   4  -5   1       13.78       18.09      8.96 o
   5  -5   1        2.23       -9.24      9.24 o
   6  -5   1      203.31      212.27     15.50 o
   7  -5   1        1.52      -12.13     12.13 o
   8  -5   1      729.79      831.57     34.61 o
   9  -5   1      114.41       87.68     21.31 o
  10  -5   1      400.42      412.74     35.61 o
  11  -5   1       79.14      141.99     40.16 o
  12  -5   1        0.86      -14.10     36.17 o
 -13  -4   1       11.97       -7.40     52.26 o
 -12  -4   1      100.40      -34.18     44.86 o
 -11  -4   1       74.29       75.63     27.42 o
 -10  -4   1       12.37      -17.84     34.56 o
  -9  -4   1      231.96      217.69     19.92 o
  -8  -4   1       70.99      107.57     18.51 o
  -7  -4   1       11.52       11.52     13.41 o
  -6  -4   1      892.34      940.72     32.62 o
  -5  -4   1     2240.46     2349.37     39.80 o
  -4  -4   1     1779.61     1840.68     26.22 o
  -3  -4   1      472.46      434.61     10.14 o
  -2  -4   1      248.83      242.28      6.73 o
  -1  -4   1       69.58       70.77      6.31 o
   0  -4   1     2670.82     2644.72     39.41 o
   1  -4   1      104.53      100.84     10.95 o
   2  -4   1     1642.04     1576.15     38.01 o
   3  -4   1    16047.29    17027.68    278.21 o
   4  -4   1     1107.10     1175.88     31.14 o
   5  -4   1       64.77       50.43     13.46 o
   6  -4   1      218.45      207.01     24.01 o
   7  -4   1      218.53      227.92     35.91 o
   8  -4   1       27.24       35.67     47.63 o
   9  -4   1      947.06      965.39     62.30 o
  10  -4   1      409.36      483.11     47.50 o
  11  -4   1        1.55       20.73     34.11 o
  12  -4   1        4.19       66.29     54.19 o
  13  -4   1       59.96       60.95     59.60 o
 -13  -3   1        2.22       -3.35     55.67 o
 -12  -3   1      116.01       88.50     37.52 o
 -11  -3   1       25.09      -16.73     35.53 o
 -10  -3   1        7.96       62.36     24.62 o
  -9  -3   1       48.99       34.09     22.28 o
  -8  -3   1       36.28        7.81     18.50 o
  -7  -3   1        2.05       13.25      9.87 o
  -6  -3   1      919.54     1056.06     26.73 o
  -5  -3   1     4581.51     4522.18     78.96 o
  -4  -3   1      977.35     1032.72     19.92 o
  -3  -3   1     4323.28     4270.10     57.21 o
  -2  -3   1     1839.28     1680.82     26.24 o
  -1  -3   1      390.68      378.39     10.33 o
   0  -3   1      256.97      271.91     11.09 o
   1  -3   1    13478.40    12266.15    286.63 o
   2  -3   1     4351.33     4311.67     67.80 o
   3  -3   1     1301.98     1493.09     30.13 o
   4  -3   1     4121.80     4537.00    116.80 o
   5  -3   1     1813.55     1702.07     51.60 o
   6  -3   1      661.55      653.51     66.00 o
   7  -3   1       34.41       72.26     37.17 o
   8  -3   1      211.97      192.86     24.71 o
   9  -3   1       87.01       91.57     19.40 o
  10  -3   1      428.17      510.73     54.19 o
  11  -3   1       19.68      -39.45     39.45 o
  12  -3   1        2.62       70.93     47.50 o
  13  -3   1       82.75      101.76     60.24 o
 -13  -2   1       17.05       -0.64     53.68 o
 -12  -2   1        7.19        3.35     43.57 o
 -11  -2   1       78.01       35.53     34.18 o
 -10  -2   1      247.68      188.28     25.93 o
  -9  -2   1        9.83       19.59     16.61 o
  -8  -2   1       34.96       19.76     11.28 o
  -7  -2   1       37.83       52.86     13.20 o
  -6  -2   1     3334.79     3573.47     68.87 o
  -5  -2   1     1413.55     1716.71     50.58 o
  -4  -2   1      225.09      218.96     20.28 o
  -3  -2   1     3307.08     3271.75     48.20 o
  -2  -2   1     8452.76     8566.26    117.71 o
  -1  -2   1     4428.15     4389.09    150.80 o
   0  -2   1      222.74      192.38     10.81 o
   2  -2   1       96.49       70.29      6.40 o
   3  -2   1        1.90       22.60     17.02 o
   4  -2   1       57.97       59.07     10.92 o
   5  -2   1     3075.75     3078.99     83.07 o
   6  -2   1        1.06       -9.89      9.89 o
   7  -2   1      377.30      342.73     24.80 o
   8  -2   1      884.03      994.70     46.76 o
   9  -2   1        1.38        3.63     16.75 o
  10  -2   1       63.51       85.54     36.75 o
  11  -2   1        0.85      -38.75     38.75 o
  12  -2   1      125.85      195.92     54.19 o
  13  -2   1        6.50      -12.04     59.60 o
 -13  -1   1        9.60       36.30     56.45 o
 -12  -1   1        0.05      -12.10     45.63 o
 -11  -1   1      143.96       39.58     28.83 o
 -10  -1   1       87.05       62.30     26.13 o
  -9  -1   1       23.41       49.75     14.31 o
  -8  -1   1        1.08        0.12     16.75 o
  -7  -1   1      160.61      196.57     11.17 o
  -6  -1   1      148.39      176.43     16.35 o
  -5  -1   1     1361.18     1388.53     27.45 o
  -4  -1   1     1368.23     1315.19     23.84 o
  -3  -1   1     1154.00     1100.11     20.59 o
  -2  -1   1       16.63       -4.88      7.25 o
  -1  -1   1      851.31      479.05    383.45 o
   2  -1   1        9.47       13.45      8.75 o
   3  -1   1      322.20      305.49     14.90 o
   4  -1   1      898.92      870.06     21.42 o
   5  -1   1      524.78      518.31     27.95 o
   6  -1   1     1055.44      990.01     34.12 o
   7  -1   1     1793.38     1876.70     77.94 o
   8  -1   1      827.28      840.60     30.37 o
   9  -1   1        1.34       51.34     45.89 o
  10  -1   1        9.93      -34.05     34.05 o
  11  -1   1       90.69       64.17     42.74 o
  12  -1   1       91.09      141.73     51.49 o
  13  -1   1        2.33      -34.11     53.55 o
 -13   0   1        1.17      -18.15     39.65 o
 -12   0   1        0.23      -12.10     30.89 o
 -11   0   1       77.99      143.53     29.54 o
 -10   0   1       21.56      -20.79     20.79 o
  -9   0   1        2.62       15.31     12.86 o
  -8   0   1      448.06      458.38     27.51 o
  -7   0   1     2556.78     2571.37     79.13 o
  -6   0   1      927.87      900.08     24.62 o
  -5   0   1     2286.39     2563.75     57.14 o
  -4   0   1      829.86      858.08     28.94 o
  -3   0   1      680.94      615.56     16.44 o
  -2   0   1     2333.61     2515.66     95.00 o
   2   0   1      239.98      259.64     15.45 o
   3   0   1      342.29      345.99     31.44 o
   4   0   1      604.97      646.49     27.14 o
   5   0   1      197.22      201.87     10.33 o
   6   0   1       26.18       71.22     20.98 o
   7   0   1     1864.72     2025.73     48.36 o
   8   0   1      341.30      365.62     65.01 o
   9   0   1       17.24       54.00     18.88 o
  10   0   1       14.14      -18.73     24.72 o
  11   0   1        2.65       80.84     38.75 o
  12   0   1        6.93       40.10     45.51 o
  13   0   1       19.94       62.95     37.52 o
 -13   1   1       16.15       13.45     41.64 o
 -12   1   1       82.29       98.73     49.05 o
 -11   1   1       50.26       34.89     40.94 o
 -10   1   1       66.15       63.00     19.05 o
  -9   1   1      269.07      236.16     19.34 o
  -8   1   1      317.08      365.19     24.92 o
  -7   1   1      420.61      428.09     26.07 o
  -6   1   1       13.04       17.78      9.88 o
  -5   1   1      194.79      193.32      9.83 o
  -4   1   1      286.91      374.54     12.43 o
  -3   1   1     1414.28     1410.89     30.61 o
  -2   1   1       27.40       14.67     11.97 o
   1   1   1       74.00       11.10     12.13 o
   2   1   1      244.79      202.10     16.67 o
   3   1   1       11.94       -0.58      5.87 o
   4   1   1     2232.20     2158.91     46.64 o
   5   1   1      210.18      227.37     12.43 o
   6   1   1     1079.13     1043.96     27.13 o
   7   1   1      231.58      233.40     33.12 o
   8   1   1       22.73       39.41     18.16 o
   9   1   1        0.53       14.03     41.71 o
  10   1   1      151.36      117.66     27.42 o
  11   1   1        0.84      -35.40     35.40 o
  12   1   1        7.84      -40.81     42.16 o
  13   1   1        7.73      132.59     40.87 o
 -13   2   1       27.11      100.86     61.15 o
 -12   2   1       60.06      120.23     45.70 o
 -11   2   1       10.50        3.40     38.52 o
 -10   2   1       55.59       53.04     26.20 o
  -9   2   1      158.95      167.60     26.01 o
  -8   2   1     1135.24     1036.41     45.69 o
  -7   2   1      233.66      238.23     18.66 o
  -6   2   1      679.44      748.06     31.45 o
  -5   2   1     4494.44     4564.43    114.23 o
  -4   2   1      479.32      445.74     12.73 o
  -3   2   1      918.72      915.36     28.87 o
  -2   2   1      465.63      396.94     16.16 o
   2   2   1      639.17      740.89     26.61 o
   3   2   1      399.33      382.24     10.96 o
   4   2   1      372.90      379.74     13.55 o
   5   2   1     1686.54     1634.45     38.05 o
   6   2   1       82.47       64.92     19.56 o
   7   2   1      527.38      492.35     38.13 o
   8   2   1        0.44      -17.12     17.12 o
   9   2   1       23.37       -0.97     20.72 o
  10   2   1      585.60      454.15     46.86 o
  11   2   1        8.07       13.39     36.82 o
  12   2   1      171.80      121.78     37.46 o
  13   2   1       14.34       79.68     53.61 o
 -13   3   1       22.92       88.05     56.45 o
 -12   3   1        6.42      -22.21     47.69 o
 -11   3   1        0.10       48.34     41.64 o
 -10   3   1       37.62       49.69     30.25 o
  -9   3   1      907.42      842.43     66.26 o
  -8   3   1      452.90      453.17     28.16 o
  -7   3   1      391.25      362.06     55.26 o
  -6   3   1     1236.97     1236.72    126.86 o
  -5   3   1       76.71      138.62     15.13 o
  -4   3   1      216.83      245.73     17.88 o
  -3   3   1       32.07       56.26     12.05 o
  -1   3   1       10.29        6.59      7.47 o
   1   3   1      681.92      665.40     20.48 o
   2   3   1     9580.94     9636.57    144.22 o
   3   3   1     1202.56     1188.31     24.43 o
   4   3   1     1336.36     1228.02     22.70 o
   5   3   1     1826.92     1924.91     48.96 o
   6   3   1      533.88      543.79     17.12 o
   7   3   1       43.10       63.31      9.70 o
   8   3   1       13.28        9.85     19.70 o
   9   3   1      355.82      320.70     44.29 o
  10   3   1       43.61       12.83     43.06 o
  11   3   1       35.67      -38.81     38.81 o
  12   3   1      181.15      172.75     38.81 o
  13   3   1       17.67      -49.56     49.56 o
 -13   4   1       32.56      -38.30     56.45 o
 -12   4   1       23.94       57.80     47.05 o
 -11   4   1       18.82       12.74     31.60 o
 -10   4   1       53.93       11.46     41.00 o
  -9   4   1       12.01        7.40     31.60 o
  -8   4   1        2.30       13.48     21.33 o
  -7   4   1      544.07      522.35     31.99 o
  -6   4   1     1100.18     1121.51     40.78 o
  -5   4   1       31.65       10.04     11.63 o
  -4   4   1      297.34      251.63      9.09 o
  -3   4   1     4221.32     4272.98     77.27 o
  -2   4   1     1321.86     1201.66     34.54 o
  -1   4   1     3055.29     3020.07     49.42 o
   0   4   1       67.58       77.06      5.42 o
   1   4   1        5.81        2.00      4.96 o
   2   4   1    13602.23    13435.76    182.75 o
   3   4   1     1260.11     1220.74     20.06 o
   4   4   1     2264.74     2373.55     50.30 o
   5   4   1     1157.22     1146.12     26.87 o
   6   4   1        6.70        8.16      8.03 o
   7   4   1      322.58      311.09     14.67 o
   8   4   1       62.97       60.26     21.60 o
   9   4   1     1095.23      995.69     58.12 o
  10   4   1       20.67      -22.14     22.14 o
  11   4   1      266.92      254.49     49.56 o
  12   4   1       90.42       36.17     46.21 o
  13   4   1        4.20       34.82     39.52 o
 -12   5   1        2.47       -0.64     48.40 o
 -11   5   1      150.63      209.12     39.71 o
 -10   5   1       56.61       32.95     41.71 o
  -9   5   1        0.26       -5.41     23.56 o
  -8   5   1       66.18       95.40     39.58 o
  -7   5   1     2938.32     2972.09     99.13 o
  -6   5   1      209.03      235.89     24.78 o
  -5   5   1        9.64       -8.71      9.43 o
  -4   5   1      737.19      624.18     16.90 o
  -3   5   1     2706.82     2792.69     52.93 o
  -2   5   1     2094.12     1981.76     34.39 o
  -1   5   1      671.85      614.34     17.28 o
   0   5   1     3914.05     3747.74     66.05 o
   1   5   1       55.00       34.05      5.31 o
   2   5   1     1028.00      955.94     22.69 o
   3   5   1     1108.70     1002.49     18.08 o
   4   5   1     1867.17     1931.78     33.96 o
   5   5   1        1.71       -6.40      6.40 o
   6   5   1       82.26       96.03     14.42 o
   7   5   1        3.45        0.31      9.72 o
   8   5   1      266.18      275.86     16.94 o
   9   5   1        0.04       -3.36     14.65 o
  10   5   1      187.40      178.59     23.57 o
  11   5   1      281.44      290.09     48.27 o
  12   5   1       55.90      -24.78     45.51 o
  13   5   1        0.10      127.18     58.25 o
 -12   6   1       72.74      146.62     55.16 o
 -11   6   1       44.31       95.52     39.00 o
 -10   6   1       46.55       33.52     38.97 o
  -9   6   1       10.04       37.60     28.38 o
  -8   6   1      155.91       88.84     26.47 o
  -7   6   1       17.02       38.92     14.28 o
  -6   6   1        2.49       27.00     13.54 o
  -5   6   1      278.79      246.07     22.77 o
  -4   6   1       94.22       77.36     17.36 o
  -3   6   1      544.98      603.97     16.47 o
  -2   6   1       19.58       34.83      6.34 o
  -1   6   1     2331.79     2211.77     37.65 o
   0   6   1        4.12       -7.52      7.52 o
   1   6   1     3382.45     3349.42     54.27 o
   2   6   1      487.55      449.60     10.51 o
   3   6   1      555.02      574.18     13.97 o
   4   6   1     5889.73     6089.88     84.31 o
   5   6   1      271.82      266.25     10.69 o
   6   6   1      139.03      129.08      9.39 o
   7   6   1       17.61       29.22     11.50 o
   8   6   1      211.39      176.01     29.45 o
   9   6   1      232.78      218.73     17.68 o
  10   6   1      173.90      230.22     22.83 o
  11   6   1       81.33      143.34     38.88 o
  12   6   1        9.97      -19.18     25.36 o
  13   6   1       31.95       12.08     34.38 o
 -12   7   1       63.13      186.27     57.86 o
 -11   7   1       22.88      118.43     51.81 o
 -10   7   1       19.43        4.70     29.61 o
  -9   7   1      351.47      363.56     52.13 o
  -8   7   1      169.82      208.88     27.10 o
  -7   7   1      293.76      260.97     21.03 o
  -6   7   1      157.73      143.41     24.67 o
  -5   7   1      371.18      357.27     32.76 o
  -4   7   1      465.57      452.77     21.52 o
  -3   7   1      129.20      173.21      8.68 o
  -2   7   1       22.74       23.43      7.59 o
  -1   7   1       85.24       91.18     13.94 o
   0   7   1        0.87        7.03      8.08 o
   1   7   1      664.86      643.78     15.10 o
   2   7   1      946.67      938.11     25.52 o
   3   7   1      495.57      513.24     13.47 o
   4   7   1       46.80       38.66     11.09 o
   5   7   1     1248.10     1396.58     26.39 o
   6   7   1      982.46      871.65     22.66 o
   7   7   1     1277.35     1339.66     31.83 o
   8   7   1       86.87      106.71     27.12 o
   9   7   1       77.00       50.06     13.12 o
  10   7   1       47.95       75.45     15.10 o
  11   7   1        1.66      -21.05     21.05 o
  12   7   1       37.18       18.44     29.08 o
 -12   8   1        2.88      -28.90     39.65 o
 -11   8   1        1.82        2.70     48.40 o
 -10   8   1       75.37      175.46     49.75 o
  -9   8   1      113.64       73.41     21.04 o
  -8   8   1        3.83       74.22     58.35 o
  -7   8   1       44.49       69.04     16.67 o
  -6   8   1      273.93      273.68     34.74 o
  -5   8   1      236.45      214.78     17.32 o
  -4   8   1        1.01       -4.07     10.32 o
  -3   8   1      426.83      393.32     12.67 o
  -2   8   1      286.20      270.46     17.04 o
  -1   8   1     1990.90     2001.66     36.63 o
   0   8   1      161.46      176.04      8.87 o
   1   8   1      258.02      234.39     10.44 o
   2   8   1      382.58      361.71     13.10 o
   3   8   1      181.93      179.32     11.39 o
   4   8   1      369.22      384.47     21.96 o
   5   8   1      339.02      345.05     17.84 o
   6   8   1      700.52      753.81     20.76 o
   7   8   1      352.25      291.98     13.18 o
   8   8   1       99.66       42.85     12.63 o
   9   8   1      171.27      223.22     16.88 o
  10   8   1        0.95       21.14     17.70 o
  11   8   1        1.76       -3.71     30.18 o
  12   8   1       11.93      -19.15     28.04 o
 -11   9   1       27.33      -54.45     54.45 o
 -10   9   1      159.68      178.67     53.04 o
  -9   9   1       67.87       81.44     45.15 o
  -8   9   1        0.19       21.90     26.66 o
  -7   9   1      180.42      195.15     20.87 o
  -6   9   1      378.31      342.20     21.89 o
  -5   9   1       48.41       62.99     23.75 o
  -4   9   1       97.03       77.37     10.73 o
  -3   9   1       80.88       73.15      9.88 o
  -2   9   1      191.84      179.99     17.04 o
  -1   9   1      881.92      860.92     20.31 o
   0   9   1        1.85        1.45      6.26 o
   1   9   1      410.19      431.98     22.14 o
   2   9   1      330.07      361.31     12.06 o
   3   9   1        6.45        4.07      6.97 o
   4   9   1      208.63      226.96     10.40 o
   5   9   1      159.11      162.90     11.61 o
   6   9   1      270.03      234.52     34.87 o
   7   9   1     1027.38     1037.49     34.47 o
   8   9   1      754.81      685.87     22.51 o
   9   9   1      306.87      336.81     30.74 o
  10   9   1        0.95       -9.22     24.16 o
  11   9   1       25.70       29.56     25.44 o
  12   9   1       16.63       78.67     64.62 o
 -11  10   1       24.54       11.39     41.64 o
 -10  10   1       67.14       56.32     40.94 o
  -9  10   1        5.12      -30.83     30.83 o
  -8  10   1        6.60       23.31     23.69 o
  -7  10   1      134.31      130.36     38.20 o
  -6  10   1       36.97       42.38     19.21 o
  -5  10   1      148.45      143.86     16.14 o
  -4  10   1      107.97      115.83     12.84 o
  -3  10   1      188.12      164.19     12.17 o
  -2  10   1      517.80      530.49     17.08 o
  -1  10   1        1.08        5.58      9.93 o
   0  10   1      817.79      788.91     19.94 o
   1  10   1     3204.23     3358.90     62.35 o
   2  10   1      175.28      190.83     10.36 o
   3  10   1      231.53      203.12     10.64 o
   4  10   1       28.03       33.68     12.85 o
   5  10   1      367.91      323.97     13.39 o
   6  10   1      103.47      106.28     11.21 o
   7  10   1      338.45      346.22     23.10 o
   8  10   1       97.16      136.25     15.77 o
   9  10   1       23.36      -18.12     18.12 o
  10  10   1        7.47       -2.87     45.57 o
  11  10   1       88.39      108.03     35.02 o
 -10  11   1       52.54      152.61     58.89 o
  -9  11   1        0.40      -30.77     48.14 o
  -8  11   1       72.14       83.42     30.70 o
  -7  11   1      360.15      338.55     31.19 o
  -6  11   1      145.91      134.41     20.11 o
  -5  11   1      252.73      292.93     57.51 o
  -4  11   1      276.87      270.28     22.18 o
  -3  11   1      188.85      212.56     13.21 o
  -2  11   1       36.59       43.23     11.78 o
  -1  11   1      157.33      138.10     13.18 o
   0  11   1      507.03      488.28     18.46 o
   1  11   1      458.13      454.27     21.01 o
   2  11   1      230.66      192.34     11.59 o
   3  11   1      115.70      138.71     16.51 o
   4  11   1      207.09      172.95     10.81 o
   5  11   1      439.13      453.46     17.63 o
   6  11   1       22.13       23.41      9.48 o
   7  11   1        9.65      -12.34     12.34 o
   8  11   1        7.58       27.78     21.78 o
   9  11   1       15.16       13.63     48.24 o
  10  11   1       20.59       83.37     30.44 o
  11  11   1       29.67       43.03     29.70 o
 -10  12   1        2.74       40.74     54.77 o
  -9  12   1       14.97       80.00     38.04 o
  -8  12   1      140.09      193.80     50.59 o
  -7  12   1       20.31       42.54     28.58 o
  -6  12   1       17.47      -25.71     25.71 o
  -5  12   1       72.82       97.88     33.38 o
  -4  12   1      340.74      380.14     28.87 o
  -3  12   1       19.25       27.61     12.20 o
  -2  12   1        3.45        3.58      9.84 o
  -1  12   1       54.92       53.78     11.73 o
   0  12   1      334.31      300.57     22.64 o
   1  12   1       27.62       38.81     13.48 o
   2  12   1      372.83      371.29     31.02 o
   3  12   1      274.77      257.84     20.87 o
   4  12   1      146.61      153.42     23.66 o
   5  12   1        2.66       10.58      9.64 o
   6  12   1       19.91       24.55     19.58 o
   7  12   1       54.71       50.37     16.01 o
   8  12   1        1.98      -13.29     19.61 o
   9  12   1        1.23       24.33     80.74 o
  10  12   1       15.05       37.80     26.52 o
  -9  13   1        8.68      -55.22     57.22 o
  -8  13   1      117.91      108.39     39.91 o
  -7  13   1        8.45      -26.58     39.84 o
  -6  13   1       50.32       22.59     23.94 o
  -5  13   1      207.21      188.74     29.60 o
  -4  13   1      305.14      336.84     21.14 o
  -3  13   1        0.52       11.61     11.99 o
  -2  13   1       81.15       92.27     12.87 o
  -1  13   1       60.19       72.07     11.82 o
   0  13   1      214.33      200.54     25.09 o
   1  13   1       20.14       13.66     18.03 o
   2  13   1       34.61       37.42     10.70 o
   3  13   1       33.04       48.70     13.08 o
   4  13   1       39.92       16.85     10.39 o
   5  13   1       26.52       42.60     11.28 o
   6  13   1       10.66        4.12     12.40 o
   7  13   1       44.05      128.60     18.54 o
   8  13   1        0.35      -18.73     48.85 o
   9  13   1       16.29        7.34     36.17 o
  10  13   1       10.64       76.34     59.60 o
  -8  14   1        1.51       80.39     56.45 o
  -7  14   1        9.53       39.20     45.83 o
  -6  14   1       61.78        1.35     39.26 o
  -5  14   1      100.63       76.59     35.27 o
  -4  14   1       32.39       18.81     26.35 o
  -3  14   1       58.18       60.89     22.91 o
  -2  14   1      209.09      242.79     16.47 o
  -1  14   1       33.65       40.27     13.71 o
   0  14   1      172.43      175.49     33.61 o
   1  14   1       75.86       69.66     13.53 o
   2  14   1        1.19       33.46     11.68 o
   3  14   1       61.46       46.62     11.83 o
   4  14   1       98.47      129.55     17.03 o
   5  14   1       98.16       73.82     25.91 o
   6  14   1        3.45        2.76     14.81 o
   7  14   1        1.39       20.80     16.66 o
   8  14   1        0.83       75.56     36.82 o
   9  14   1       22.47       -0.64     60.24 o
  -7  15   1        0.16        4.63     33.92 o
  -6  15   1       39.47        0.64     43.32 o
  -5  15   1        9.73       17.38     26.71 o
  -4  15   1       12.69        7.17     22.83 o
  -3  15   1       87.68      140.79     57.82 o
  -2  15   1      105.78      144.77     59.67 o
  -1  15   1        0.11       15.35     14.36 o
   0  15   1       45.80       23.12     16.22 o
   1  15   1       15.40       15.11     16.78 o
   2  15   1       18.52       40.53     15.60 o
   3  15   1        0.63        6.89     15.60 o
   4  15   1       59.15       97.38     17.22 o
   5  15   1        1.49        2.72     21.02 o
   6  15   1       27.07       12.09     35.73 o
   7  15   1       11.52       78.24     31.71 o
   8  15   1        0.58       33.40     59.47 o
  -6  16   1        2.92      -28.06     32.70 o
  -5  16   1        9.34      -20.73     42.16 o
  -4  16   1       30.97       -3.35     25.49 o
  -3  16   1       33.46        8.35     25.90 o
  -2  16   1        1.00       43.56     23.50 o
  -1  16   1       73.89       38.21     20.50 o
   0  16   1      107.36      153.88     23.41 o
   1  16   1        9.98       11.34     21.39 o
   2  16   1        7.94      -15.70     16.02 o
   3  16   1      170.05      257.75     24.92 o
   4  16   1       43.70       38.96     19.55 o
   5  16   1        8.92      -20.15     20.15 o
   6  16   1       22.17      -13.75     26.68 o
   7  16   1       41.40       23.62     39.81 o
  -5  17   1        0.08       48.34     53.04 o
  -4  17   1       15.47       26.20     42.29 o
  -3  17   1        0.92       -6.26     58.09 o
  -2  17   1       30.53       18.75     28.81 o
  -1  17   1       26.47       68.49     25.58 o
   0  17   1       16.09       -8.48     23.41 o
   1  17   1       31.37      -23.53     23.53 o
   2  17   1        3.45        7.73     21.00 o
   3  17   1        8.32       38.69     35.95 o
   4  17   1       10.98       26.77     34.03 o
   5  17   1        0.18       18.95     29.10 o
   6  17   1       25.50       96.46     31.02 o
  -3  18   1        4.73       31.76     43.99 o
  -2  18   1       31.67      101.39     66.46 o
  -1  18   1       22.93       79.01     32.22 o
   0  18   1        8.33       52.33     42.93 o
   1  18   1        1.50       18.86     59.92 o
   2  18   1       40.07        8.27     44.86 o
   3  18   1        7.21      -20.24     76.75 o
   4  18   1        0.81        6.58     28.85 o
  -3 -17   2       21.52       86.90     43.86 o
  -2 -17   2        0.03      -67.52     67.52 o
  -1 -17   2        3.62      -18.15     30.90 o
   0 -17   2       15.43       60.44     54.39 o
   1 -17   2       24.26      -21.37     36.75 o
   2 -17   2        1.61      -20.60     40.61 o
  -6 -16   2        0.02      -36.01     36.01 o
  -5 -16   2        4.80      -22.15     42.08 o
  -4 -16   2        0.42      -14.65     27.97 o
  -3 -16   2        1.16      -35.72     35.72 o
  -2 -16   2       18.38       -3.92     27.07 o
  -1 -16   2        0.85       22.27     50.59 o
   0 -16   2        4.94      -50.40     50.40 o
   1 -16   2       19.26      -33.47     33.47 o
   2 -16   2        0.53        8.71     25.00 o
   3 -16   2       16.52       32.30     47.85 o
   4 -16   2        0.41       24.01     32.63 o
  -7 -15   2        0.08      -49.05     49.05 o
  -6 -15   2        8.71       82.70     37.57 o
  -5 -15   2       90.00      141.43     31.63 o
  -4 -15   2       72.05      -18.82     27.61 o
  -3 -15   2        0.06       13.43     30.49 o
  -2 -15   2        6.70       12.22     24.62 o
  -1 -15   2       54.74       54.94     19.33 o
   0 -15   2       58.12      115.08     22.21 o
   1 -15   2        0.03       23.26     19.17 o
   2 -15   2       54.73       57.13     44.22 o
   3 -15   2       76.11      149.75     43.41 o
   4 -15   2        0.09      -18.06     27.43 o
   5 -15   2        7.92       84.12     41.71 o
   6 -15   2        9.71      -32.89     32.89 o
  -8 -14   2        2.97       -8.05     40.94 o
  -7 -14   2        0.90       33.95     34.27 o
  -6 -14   2        8.65       32.00     28.80 o
  -5 -14   2      101.86       76.26     27.26 o
  -4 -14   2        2.67       21.05     26.17 o
  -3 -14   2      200.47      201.26     19.51 o
  -2 -14   2        3.35      -11.77     23.62 o
  -1 -14   2       25.09        2.30     22.27 o
   0 -14   2       58.10       42.33     34.69 o
   1 -14   2       56.55       54.54     18.58 o
   2 -14   2      103.37      105.74     19.82 o
   3 -14   2       27.11       70.02     30.35 o
   4 -14   2        2.27       14.08     24.49 o
   5 -14   2        3.42      -22.85     36.24 o
   6 -14   2        8.86      -40.23     40.23 o
   7 -14   2        7.49       75.50     52.13 o
  -9 -13   2        0.71      -41.58     41.58 o
  -8 -13   2        1.28       40.99     30.38 o
  -7 -13   2        9.62      -22.90     50.40 o
  -6 -13   2      295.14      297.03     73.15 o
  -5 -13   2      142.58      107.99     21.46 o
  -4 -13   2       47.65      110.48     29.48 o
  -3 -13   2      123.48      138.38     14.33 o
  -2 -13   2      127.11      128.09     10.11 o
  -1 -13   2      102.72       79.41     11.19 o
   0 -13   2       40.98       65.60     12.57 o
   1 -13   2      298.36      317.20     35.12 o
   2 -13   2      212.88      208.42     16.73 o
   3 -13   2        9.98       37.35     16.21 o
   4 -13   2       75.16       44.04     16.11 o
   5 -13   2       36.67       86.42     58.44 o
   6 -13   2       23.68        8.69     38.81 o
   7 -13   2       14.04      -33.40     44.09 o
   8 -13   2       13.93      -50.72     50.72 o
 -10 -12   2       44.08       73.05     49.62 o
  -9 -12   2        6.61       24.84     62.43 o
  -8 -12   2       14.29      -16.16     32.89 o
  -7 -12   2       14.19       33.79     23.94 o
  -6 -12   2      148.47      121.56     23.46 o
  -5 -12   2       19.82        3.77     29.90 o
  -4 -12   2       45.59       35.28      9.51 o
  -3 -12   2       38.78       33.19      9.95 o
  -2 -12   2       16.46       19.30      7.29 o
  -1 -12   2       16.58        8.20      9.56 o
   0 -12   2       91.84      111.65     19.18 o
   1 -12   2      143.56      145.10     16.94 o
   2 -12   2      132.14       93.27     26.99 o
   3 -12   2       69.21       61.22     12.44 o
   4 -12   2       42.34       54.27     25.01 o
   5 -12   2      129.98      134.92     31.09 o
   6 -12   2       46.12      111.24     69.87 o
   7 -12   2       23.05       36.69     39.39 o
   8 -12   2        6.04       50.72     35.40 o
   9 -12   2        7.39       52.71     54.07 o
 -10 -11   2        4.62       46.92     59.02 o
  -9 -11   2        4.06      -32.89     48.34 o
  -8 -11   2       65.72       22.85     31.60 o
  -7 -11   2      176.16      203.55     30.33 o
  -6 -11   2       27.08       37.80     11.62 o
  -5 -11   2       44.60       27.77      8.01 o
  -4 -11   2      258.17      194.95     10.22 o
  -3 -11   2      273.53      268.16     16.42 o
  -2 -11   2      116.86      123.09     19.84 o
  -1 -11   2      116.51      114.81      9.58 o
   0 -11   2       19.37        7.40      8.14 o
   1 -11   2       74.20       55.05     12.11 o
   2 -11   2       23.58       24.47     13.51 o
   3 -11   2       65.94       61.01     12.15 o
   4 -11   2        8.92       16.19     13.74 o
   5 -11   2       21.34       11.93     13.26 o
   6 -11   2       74.54       85.59     23.01 o
   7 -11   2      127.78      131.56     41.39 o
   8 -11   2        6.91      -28.06     28.06 o
   9 -11   2       39.26       87.60     38.75 o
 -11 -10   2       41.23       97.70     65.59 o
 -10 -10   2        9.36       76.40     52.26 o
  -9 -10   2       24.36       85.18     23.62 o
  -8 -10   2      132.06      138.14     23.40 o
  -7 -10   2      127.96      147.42     12.42 o
  -6 -10   2      107.31      124.11     19.11 o
  -5 -10   2       96.05       72.43      8.51 o
  -4 -10   2       51.19       43.17      6.57 o
  -3 -10   2        2.00       13.05      5.20 o
  -2 -10   2      233.97      254.42     18.28 o
  -1 -10   2      569.22      590.62     22.51 o
   0 -10   2      300.84      302.61     11.33 o
   1 -10   2        1.09        4.57      7.33 o
   2 -10   2      204.70      202.18     17.23 o
   3 -10   2       60.36       53.74     16.55 o
   4 -10   2        0.97      -13.14     13.14 o
   5 -10   2      107.36       47.05     15.69 o
   6 -10   2      238.98      180.49     46.56 o
   7 -10   2       52.52       55.10     22.30 o
   8 -10   2       10.97       20.44     35.59 o
   9 -10   2        3.47       38.81     32.12 o
  10 -10   2       35.93       20.08     54.26 o
 -11  -9   2        4.03      -37.46     37.46 o
 -10  -9   2        0.30       11.30     23.96 o
  -9  -9   2       36.94       55.70     22.27 o
  -8  -9   2      242.53      253.61     28.10 o
  -7  -9   2        0.05       -8.16     12.94 o
  -6  -9   2      194.44      172.60     10.26 o
  -5  -9   2       46.48       56.03      7.51 o
  -4  -9   2      117.56      102.99      8.00 o
  -3  -9   2       20.62       20.56      7.34 o
  -2  -9   2      732.05      806.46     31.75 o
  -1  -9   2      847.68      903.77     24.59 o
   0  -9   2        0.17       -6.42      6.42 o
   1  -9   2       47.14       51.31      7.76 o
   2  -9   2        1.34        5.76      9.65 o
   3  -9   2      406.74      403.99     15.35 o
   4  -9   2      167.40      148.70     14.27 o
   5  -9   2       47.05       48.56     13.01 o
   6  -9   2       42.30       33.79     34.83 o
   7  -9   2        1.01       12.89     20.78 o
   8  -9   2       10.94       51.41     19.40 o
   9  -9   2       73.20      143.34     44.22 o
  10  -9   2        2.21      -48.92     49.62 o
  11  -9   2       15.54       41.58     44.28 o
 -12  -8   2       21.38       75.50     66.17 o
 -11  -8   2        0.14       49.21     56.80 o
 -10  -8   2       68.23       82.04     41.84 o
  -9  -8   2      612.59      559.36     28.68 o
  -8  -8   2      201.20      162.74     15.35 o
  -7  -8   2       61.73       67.14     11.51 o
  -6  -8   2      210.75      213.33     13.29 o
  -5  -8   2        2.01        2.23      8.03 o
  -4  -8   2       25.41       31.65      6.33 o
  -3  -8   2      210.02      227.37     12.55 o
  -2  -8   2     1192.82     1127.14     29.03 o
  -1  -8   2      115.63      135.11      9.56 o
   0  -8   2      313.56      312.11     11.14 o
   1  -8   2      142.87      152.37     12.69 o
   2  -8   2        3.62       -3.11      6.20 o
   3  -8   2      708.26      673.07     17.51 o
   4  -8   2      402.91      414.36     18.89 o
   5  -8   2      105.29      121.59     14.00 o
   6  -8   2       49.00       56.33     25.29 o
   7  -8   2        0.47       25.70     19.13 o
   8  -8   2       20.36       26.17     23.65 o
   9  -8   2       77.19       52.47     22.95 o
  10  -8   2        1.27       -6.69     30.83 o
  11  -8   2       20.96      -52.33     52.33 o
 -12  -7   2       12.70       10.31     29.75 o
 -11  -7   2        8.90       57.56     27.58 o
 -10  -7   2      164.29      120.10     31.35 o
  -9  -7   2      240.40      239.90     33.27 o
  -8  -7   2        0.58        9.73      9.33 o
  -7  -7   2        4.16       -7.05      9.17 o
  -6  -7   2       19.84       16.76      8.91 o
  -5  -7   2        7.15        4.42     10.62 o
  -4  -7   2       29.83       12.78      5.62 o
  -3  -7   2       86.11       67.10     14.59 o
  -2  -7   2      975.63     1004.21     22.21 o
  -1  -7   2       61.90       58.59     10.04 o
   0  -7   2      774.43      818.55     17.19 o
   1  -7   2      362.65      376.67     12.88 o
   2  -7   2      519.96      512.03     22.56 o
   3  -7   2       10.49        6.96      6.51 o
   4  -7   2     2073.38     2147.15     43.68 o
   5  -7   2      991.93     1095.17     33.08 o
   6  -7   2      249.18      217.80     38.77 o
   7  -7   2       39.64       33.46     24.07 o
   8  -7   2      203.20      206.67     18.90 o
   9  -7   2        8.96       33.99     30.41 o
  10  -7   2       14.21      -37.52     43.57 o
  11  -7   2       54.62       46.92     36.88 o
 -12  -6   2        2.47      -36.11     43.45 o
 -11  -6   2       19.70       99.57     46.79 o
 -10  -6   2      102.48      105.29     32.79 o
  -9  -6   2       34.06       32.33     16.52 o
  -8  -6   2      557.89      560.03     32.06 o
  -7  -6   2     1054.81      922.06     27.75 o
  -6  -6   2      244.44      253.50     12.18 o
  -5  -6   2        4.82        7.17      5.61 o
  -4  -6   2      841.33      915.94     34.01 o
  -3  -6   2      737.85      703.83     18.94 o
  -2  -6   2        0.31       -2.70      3.73 o
  -1  -6   2      871.86      865.29     25.56 o
   0  -6   2      127.57      122.12      6.37 o
   1  -6   2      574.93      589.29     14.17 o
   2  -6   2      117.35       92.82     10.60 o
   3  -6   2     1546.06     1536.42     27.87 o
   4  -6   2       31.99       19.41     11.89 o
   5  -6   2      239.87      242.23     20.77 o
   6  -6   2       45.06        6.39     15.45 o
   7  -6   2       73.44       56.79     12.86 o
   8  -6   2      345.56      344.05     53.15 o
   9  -6   2        9.48      -41.19     41.19 o
  10  -6   2       36.41       60.22     23.88 o
  11  -6   2      111.76      132.59     53.55 o
  12  -6   2        0.60       36.17     61.60 o
 -12  -5   2        1.65       92.36     46.21 o
 -11  -5   2       26.73       45.51     34.11 o
 -10  -5   2        6.67      -12.32     27.97 o
  -9  -5   2        0.97      -11.15     26.10 o
  -8  -5   2       11.97       12.92     11.39 o
  -7  -5   2      216.83      208.74     12.89 o
  -6  -5   2        2.21       15.01     12.03 o
  -5  -5   2      598.53      653.24     15.82 o
  -4  -5   2      411.16      393.59     10.44 o
  -3  -5   2     3402.80     3559.24     55.69 o
  -2  -5   2      184.67      212.33      9.42 o
  -1  -5   2      840.99      885.97     32.27 o
   0  -5   2      895.42      816.86     16.26 o
   1  -5   2      190.09      240.26      8.07 o
   2  -5   2     2923.74     3180.18     51.13 o
   3  -5   2      121.13      209.87     11.62 o
   4  -5   2      391.50      323.66     11.35 o
   5  -5   2      229.08      234.23      9.37 o
   6  -5   2      122.36      169.88     13.28 o
   7  -5   2        4.31       -6.11     21.45 o
   8  -5   2       14.26      -10.08     33.41 o
   9  -5   2       56.95       89.33     35.46 o
  10  -5   2      276.26      268.66     28.25 o
  11  -5   2       28.63       78.98     28.13 o
  12  -5   2        0.14       27.42     36.11 o
 -13  -4   2       33.18       24.14     51.62 o
 -12  -4   2       75.61      -46.21     46.21 o
 -11  -4   2       14.84       26.13     34.82 o
 -10  -4   2        0.98      -10.86     19.05 o
  -9  -4   2        2.88        7.85     15.45 o
  -8  -4   2        1.68       -0.20     11.91 o
  -7  -4   2        3.09       -6.14      9.17 o
  -6  -4   2      135.47      146.12     10.29 o
  -5  -4   2     1100.18     1101.70     22.27 o
  -4  -4   2     4066.02     4183.71     59.04 o
  -3  -4   2      227.12      243.56      9.34 o
  -2  -4   2      261.39      293.39     11.14 o
  -1  -4   2     1445.80     1344.47     32.26 o
   0  -4   2       33.65       35.67     10.52 o
   1  -4   2     1131.79     1155.07     24.21 o
   2  -4   2    21792.76    21214.21    398.16 o
   3  -4   2     1087.48     1233.66     28.10 o
   4  -4   2      184.67      196.02      8.98 o
   5  -4   2      496.98      517.09     27.61 o
   6  -4   2     1260.07     1284.02     68.59 o
   7  -4   2      800.55      823.73     28.89 o
   8  -4   2      363.57      354.30     77.56 o
   9  -4   2      232.82      182.99     38.75 o
  10  -4   2      453.02      550.95     51.43 o
  11  -4   2        1.78      -10.04     31.41 o
  12  -4   2        0.08        0.00     36.11 o
 -13  -3   2        1.08       48.98     55.03 o
 -12  -3   2      115.81      114.70     50.33 o
 -11  -3   2        0.09       50.98     36.17 o
 -10  -3   2      105.76       94.77     20.28 o
  -9  -3   2        4.67       44.64     16.65 o
  -8  -3   2       15.11        2.42     11.52 o
  -7  -3   2       58.49       53.36     10.02 o
  -6  -3   2      207.35      220.14     20.62 o
  -5  -3   2     1335.05     1425.83     29.14 o
  -4  -3   2      499.07      553.09     13.43 o
  -3  -3   2     5692.38     5716.66     80.13 o
  -2  -3   2     1034.70     1005.94     20.78 o
  -1  -3   2     5062.09     4552.92    118.46 o
   0  -3   2     5694.23     5392.75     92.30 o
   1  -3   2     9957.00     9919.03    327.16 o
   2  -3   2    10211.58    10237.07    170.32 o
   3  -3   2     4739.52     4636.89     95.11 o
   4  -3   2      319.81      271.69     16.11 o
   5  -3   2      831.62      841.46     21.75 o
   6  -3   2      376.66      361.41     21.52 o
   7  -3   2       23.05       35.02     33.12 o
   8  -3   2        7.10        8.59     14.15 o
   9  -3   2      238.79      248.19     34.69 o
  10  -3   2       14.97      -28.00     33.34 o
  11  -3   2        6.29      -40.68     40.68 o
  12  -3   2        7.21       58.76     50.72 o
  13  -3   2      102.47      186.46     60.82 o
 -13  -2   2        8.82       83.99     55.80 o
 -12  -2   2        0.12       -4.70     26.84 o
 -11  -2   2      122.99       24.84     26.84 o
 -10  -2   2      266.91      341.27     27.39 o
  -9  -2   2       17.30       39.06     17.36 o
  -8  -2   2       18.71       21.94     14.83 o
  -7  -2   2        7.01       28.38     11.06 o
  -6  -2   2      669.86      686.81     32.02 o
  -5  -2   2     3170.73     3339.28     59.73 o
  -4  -2   2        0.47        3.66      6.03 o
  -3  -2   2     1252.33     1288.85     36.18 o
  -2  -2   2     1247.43     1213.17     19.37 o
  -1  -2   2     5773.31     5320.38    103.73 o
   0  -2   2     4223.09     3869.82    109.87 o
   2  -2   2     1171.70     1043.91     30.16 o
   3  -2   2      445.06      363.92     12.57 o
   4  -2   2     3699.74     4105.18    103.54 o
   5  -2   2     2238.58     2167.09     65.14 o
   6  -2   2      480.80      459.05     24.32 o
   7  -2   2      414.09      417.09     24.86 o
   8  -2   2     1339.81     1323.24     42.85 o
   9  -2   2       57.15        2.41     23.71 o
  10  -2   2        6.93      -36.69     36.69 o
  11  -2   2       43.64        8.69     40.68 o
  12  -2   2       44.78      138.19     52.07 o
  13  -2   2       12.49       44.09     55.48 o
 -13  -1   2       16.59      -53.81     53.81 o
 -12  -1   2        0.78       75.24     46.34 o
 -11  -1   2      106.56       46.34     38.30 o
 -10  -1   2      289.85      363.72     45.63 o
  -9  -1   2        6.27      -12.83     12.83 o
  -8  -1   2      209.55      205.61     14.90 o
  -7  -1   2       61.16       78.20      7.96 o
  -6  -1   2     2424.53     2403.37     45.67 o
  -5  -1   2     3007.73     3290.30     53.68 o
  -4  -1   2      672.60      623.72     13.69 o
  -3  -1   2      399.59      435.31     21.34 o
  -2  -1   2     4498.70     4056.00     64.71 o
  -1  -1   2       66.28       66.81     10.11 o
   1  -1   2     2140.07     2144.66     75.43 o
   2  -1   2     8393.62     7671.79    328.42 o
   3  -1   2      107.85      106.97     10.80 o
   4  -1   2     1016.48      964.46     32.26 o
   5  -1   2     1257.75     1249.18     38.52 o
   6  -1   2       11.45       15.94     11.76 o
   7  -1   2     2532.77     2594.66     99.92 o
   8  -1   2      775.10      963.41     45.93 o
   9  -1   2       24.42       14.59     18.99 o
  10  -1   2      147.28      162.65     29.99 o
  11  -1   2       21.11       38.04     40.03 o
  12  -1   2       67.35      -18.02     45.38 o
  13  -1   2       13.12      -54.13     54.13 o
 -13   0   2        3.49       32.31     56.51 o
 -12   0   2       25.92       -5.41     45.70 o
 -11   0   2       87.34      -35.59     35.59 o
 -10   0   2       74.99       42.99     32.25 o
  -9   0   2       22.58        2.17      9.63 o
  -8   0   2      119.24      110.52     17.49 o
  -7   0   2      314.63      259.22     13.79 o
  -6   0   2      469.64      462.02     16.82 o
  -5   0   2      822.89      882.12     38.01 o
  -4   0   2     1504.70     1583.53     54.57 o
  -3   0   2     2085.49     1921.43     43.15 o
  -2   0   2        0.05        1.42      5.89 o
   2   0   2     1066.38      997.87     30.10 o
   3   0   2     2089.31     2081.49     56.57 o
   4   0   2     1526.60     1541.13     45.55 o
   5   0   2      107.15      111.33     28.09 o
   6   0   2      939.81      959.61     27.67 o
   7   0   2      782.95      835.74     43.38 o
   8   0   2      441.41      455.88     39.17 o
   9   0   2      102.42       73.27     22.56 o
  10   0   2        8.40       -9.33     22.66 o
  11   0   2       53.66      139.48     42.67 o
  12   0   2       59.09       72.09     46.08 o
  13   0   2       19.61       -4.70     38.10 o
 -13   1   2        8.63       30.96     41.77 o
 -12   1   2       37.26       16.16     33.66 o
 -11   1   2      189.87      202.36     47.05 o
 -10   1   2       28.89       40.91     22.33 o
  -9   1   2       73.60       95.54     50.88 o
  -8   1   2      728.35      709.89     32.80 o
  -7   1   2       53.92       53.10      8.68 o
  -6   1   2      220.16      274.38     12.57 o
  -5   1   2       58.61       29.39      7.34 o
  -4   1   2     2453.52     2384.99     64.76 o
  -3   1   2     2137.76     2187.67     57.16 o
  -2   1   2     2071.87     1858.31     70.03 o
   0   1   2      232.53       63.03     32.85 o
   2   1   2     5716.68     5231.35    183.18 o
   3   1   2       63.56       77.38     14.67 o
   4   1   2        8.76      -11.57     11.57 o
   5   1   2      124.21      140.22     15.32 o
   6   1   2     2109.02     2178.67     50.93 o
   7   1   2      937.05     1013.87     38.68 o
   8   1   2       30.96       53.27     27.80 o
   9   1   2       83.97      113.92     20.95 o
  10   1   2      327.07      309.14     44.73 o
  11   1   2       29.68       12.68     38.04 o
  12   1   2       14.14       12.68     42.74 o
  13   1   2       58.85       44.15     36.11 o
 -13   2   2       35.17       41.06     60.63 o
 -12   2   2       70.31       61.92     37.01 o
 -11   2   2       11.69       21.23     14.51 o
 -10   2   2        1.57      -33.60     33.60 o
  -9   2   2      269.39      251.71     37.94 o
  -8   2   2      291.62      400.82     38.30 o
  -7   2   2        3.96       -2.78     16.06 o
  -6   2   2      790.54      805.54     21.73 o
  -5   2   2        3.89        8.02      6.53 o
  -4   2   2      157.35      142.59     12.37 o
  -3   2   2       52.42       48.01     11.94 o
  -2   2   2     3478.72     3185.42     82.26 o
   2   2   2     2246.11     2068.17     45.29 o
   3   2   2      497.72      462.56     20.98 o
   4   2   2       91.32      130.36     43.61 o
   5   2   2      167.39      220.93     18.28 o
   6   2   2      744.83      690.10     20.13 o
   7   2   2      103.37      123.23     11.98 o
   8   2   2       90.93      105.14     13.60 o
   9   2   2       19.48       23.65     18.15 o
  10   2   2      413.68      507.44     52.20 o
  11   2   2      117.08      128.98     42.80 o
  12   2   2       55.43       54.84     47.50 o
  13   2   2       52.15       58.25     56.90 o
 -13   3   2       47.82       64.69     61.98 o
 -12   3   2      121.45       59.92     51.88 o
 -11   3   2       14.86       27.61     29.61 o
 -10   3   2       13.44       46.41     37.65 o
  -9   3   2      712.62      700.76     98.22 o
  -8   3   2      102.99       62.65     17.86 o
  -7   3   2       32.39       31.32     17.98 o
  -6   3   2     1656.21     1711.03     43.76 o
  -5   3   2      204.18      192.81      8.04 o
  -4   3   2      995.34     1028.58     33.70 o
  -3   3   2       15.29       34.22     16.12 o
  -2   3   2      175.28      180.91     23.88 o
  -1   3   2      164.79      136.98     19.51 o
   0   3   2      577.25      628.58     28.71 o
   2   3   2     7929.11     7574.51    117.30 o
   3   3   2     5929.61     5560.08    112.89 o
   4   3   2      133.42      165.12     21.67 o
   5   3   2     3624.97     3543.40     76.22 o
   6   3   2        3.09       17.70     11.70 o
   7   3   2       71.42       59.98     11.44 o
   8   3   2       58.58       90.51     12.55 o
   9   3   2     1345.13     1324.06     41.63 o
  10   3   2      145.54      146.53     51.52 o
  11   3   2      118.16       55.55     37.46 o
  12   3   2      210.52      208.15     40.16 o
  13   3   2        6.63      -38.81     52.91 o
 -13   4   2       13.36      107.74     63.98 o
 -12   4   2        0.05        6.76     47.82 o
 -11   4   2       61.76       63.33     34.37 o
 -10   4   2        9.28       35.66     39.07 o
  -9   4   2       13.41      -15.87     30.83 o
  -8   4   2        5.07        1.36     15.18 o
  -7   4   2     1476.00     1420.94     53.15 o
  -6   4   2       70.31       73.09     14.14 o
  -5   4   2      287.64      276.52     20.73 o
  -4   4   2      391.72      443.98     35.72 o
  -3   4   2      166.93      131.32      9.57 o
  -2   4   2        1.87        0.26      9.15 o
  -1   4   2       13.10       19.22     17.23 o
   0   4   2      470.54      522.71     14.14 o
   1   4   2       19.40       11.51      5.94 o
   3   4   2     1521.53     1533.86     27.73 o
   4   4   2        5.22       11.87      5.66 o
   5   4   2     1075.08     1049.96     30.66 o
   6   4   2       19.38       31.90      8.23 o
   7   4   2       54.99       52.11     14.61 o
   8   4   2      145.00      122.20     12.53 o
   9   4   2      311.28      341.80     36.60 o
  10   4   2       64.46       72.41     23.56 o
  11   4   2      117.69       90.43     41.51 o
  12   4   2       59.54       73.70     48.21 o
  13   4   2        0.97      -54.26     54.26 o
 -12   5   2        1.57      -48.53     48.53 o
 -11   5   2       58.29       53.23     35.72 o
 -10   5   2      228.03      147.52     48.47 o
  -9   5   2        8.24       52.52     32.31 o
  -8   5   2      376.94      376.63     34.47 o
  -7   5   2     1173.18     1144.71     56.38 o
  -6   5   2      104.07       36.75     25.81 o
  -5   5   2       73.59       88.00      9.42 o
  -4   5   2     1610.37     1570.79     38.67 o
  -3   5   2      375.62      422.17     15.66 o
  -2   5   2     1515.88     1718.87     35.14 o
  -1   5   2      734.10      698.26     17.37 o
   0   5   2        9.67       38.16      8.48 o
   1   5   2     1319.82     1249.64     27.27 o
   2   5   2     1574.72     1708.11     30.79 o
   3   5   2     2807.67     2787.77     41.57 o
   4   5   2     2887.19     2839.84     46.77 o
   5   5   2      243.88      202.81      8.98 o
   6   5   2      145.21      140.64     14.15 o
   7   5   2       81.79       90.41     12.58 o
   8   5   2     1097.47     1107.43     31.73 o
   9   5   2        2.28       -8.29     14.03 o
  10   5   2      192.24      199.64     19.15 o
  11   5   2      410.59      491.48     52.97 o
  12   5   2       66.91       25.49     46.92 o
  13   5   2       23.30       31.47     58.25 o
 -12   6   2       61.19       12.81     52.52 o
 -11   6   2       81.30       80.20     37.72 o
 -10   6   2        9.57      -42.42     42.42 o
  -9   6   2      309.67      360.11     47.82 o
  -8   6   2       58.47       38.88     36.01 o
  -7   6   2      132.62      136.88     47.98 o
  -6   6   2        4.08       12.37     12.00 o
  -5   6   2      190.36      153.12     15.17 o
  -4   6   2     1487.20     1536.67     33.22 o
  -3   6   2     1942.55     1990.68     46.99 o
  -2   6   2      796.92      871.28     18.14 o
  -1   6   2      241.36      267.20      9.75 o
   0   6   2      406.73      392.85     12.02 o
   1   6   2       50.14       70.79      8.30 o
   2   6   2     1211.45     1238.69     20.65 o
   3   6   2     2408.20     2446.82     41.12 o
   4   6   2     3550.65     3647.85     59.37 o
   5   6   2      245.84      238.81     10.33 o
   6   6   2       18.31       28.56      8.33 o
   7   6   2      705.76      676.36     17.79 o
   8   6   2       87.30       99.67     11.59 o
   9   6   2       90.72      120.58     13.05 o
  10   6   2      137.87      149.81     26.19 o
  11   6   2       30.21       50.81     21.28 o
  12   6   2        0.01        7.46     27.64 o
  13   6   2       22.73       67.65     60.95 o
 -12   7   2      154.00      142.76     59.28 o
 -11   7   2        3.23      -33.02     33.02 o
 -10   7   2       39.46        4.70     30.96 o
  -9   7   2      205.66      221.96     28.48 o
  -8   7   2      111.05      115.20     23.68 o
  -7   7   2       52.70       45.26     13.44 o
  -6   7   2      248.23      229.93     17.53 o
  -5   7   2      599.51      596.22     19.65 o
  -4   7   2       56.91       54.40      7.38 o
  -3   7   2     1304.67     1375.14     30.58 o
  -2   7   2     6420.38     6687.80    104.65 o
  -1   7   2     1310.70     1356.91     27.23 o
   0   7   2      199.37      205.98      8.82 o
   1   7   2       83.24       83.88      7.00 o
   2   7   2      213.39      223.11     15.52 o
   3   7   2     3319.74     3472.26     52.91 o
   4   7   2       26.19       20.22      6.77 o
   5   7   2     3350.41     3497.09     65.58 o
   6   7   2     1291.01     1312.25     29.18 o
   7   7   2      936.80      851.61     21.57 o
   8   7   2       93.00       79.54     12.05 o
   9   7   2       72.47       94.97     12.84 o
  10   7   2      185.79      164.42     19.05 o
  11   7   2        2.87        5.74     27.48 o
  12   7   2       28.47      -38.81     38.81 o
  13   7   2       60.30       91.16     43.96 o
 -12   8   2       65.73       75.37     65.26 o
 -11   8   2       11.13       51.17     53.87 o
 -10   8   2      208.99      231.45     38.36 o
  -9   8   2      266.79      368.61     34.84 o
  -8   8   2       19.54       -8.02     47.69 o
  -7   8   2      200.40      109.82     27.56 o
  -6   8   2       76.53       78.62     16.98 o
  -5   8   2      676.05      672.50     19.92 o
  -4   8   2       99.67      111.09      9.32 o
  -3   8   2       62.97       48.46      8.24 o
  -2   8   2     3008.05     3129.81     53.27 o
  -1   8   2     1282.19     1319.44     25.79 o
   0   8   2     2400.66     2469.73     43.70 o
   1   8   2        2.40       -5.36      7.45 o
   2   8   2       42.44       30.76      7.79 o
   3   8   2      160.30      158.67      7.85 o
   4   8   2      421.65      427.84     13.26 o
   5   8   2      369.32      459.93     27.10 o
   6   8   2      874.67      859.43     22.87 o
   7   8   2      384.34      386.73     32.31 o
   8   8   2        1.60        1.95      9.13 o
   9   8   2      148.07      125.64     15.30 o
  10   8   2        1.04        4.76     16.56 o
  11   8   2        0.07        0.64     26.16 o
  12   8   2       19.46      -17.28     34.14 o
 -11   9   2       13.49      -52.46     52.46 o
 -10   9   2      213.34      105.49     50.40 o
  -9   9   2      158.24      114.76     44.28 o
  -8   9   2       12.26      -11.43     50.82 o
  -7   9   2      164.53      155.04     46.90 o
  -6   9   2       14.88       42.72     26.92 o
  -5   9   2      303.18      298.93     18.99 o
  -4   9   2       94.28       79.74     12.58 o
  -3   9   2     1019.24      925.08     22.62 o
  -2   9   2      246.76      220.94     10.32 o
  -1   9   2       13.01        0.20     12.35 o
   0   9   2     1248.61     1213.53     26.70 o
   1   9   2     2051.07     2206.09     39.50 o
   2   9   2     1654.56     1498.16     27.70 o
   3   9   2      366.81      389.69     12.00 o
   4   9   2      114.24       95.59     10.25 o
   5   9   2      291.70      283.99     20.71 o
   6   9   2      384.52      398.53     17.74 o
   7   9   2     1266.71     1154.28     33.77 o
   8   9   2      317.50      355.09     15.86 o
   9   9   2      127.51       62.54     16.21 o
  10   9   2        9.62       21.13     17.38 o
  11   9   2        2.42        4.91     32.54 o
  12   9   2       10.42      -29.48     29.48 o
 -11  10   2       31.94       38.94     57.73 o
 -10  10   2      225.21      205.26     55.67 o
  -9  10   2       33.95      121.90     47.56 o
  -8  10   2       16.76      -20.50     20.50 o
  -7  10   2      106.23      132.21     25.68 o
  -6  10   2      185.39      201.42     19.66 o
  -5  10   2      121.44      109.27     11.55 o
  -4  10   2       35.91       36.44     10.56 o
  -3  10   2      838.68      879.07     22.69 o
  -2  10   2       52.14       41.92      8.80 o
  -1  10   2      209.44      235.20     15.02 o
   0  10   2      412.14      429.18     18.13 o
   1  10   2      182.55      173.47      9.83 o
   2  10   2       12.91       24.25     10.90 o
   3  10   2      148.27      124.85     10.63 o
   4  10   2      164.11      164.38     11.84 o
   5  10   2      225.76      263.71     22.04 o
   6  10   2      228.95      263.00     16.77 o
   7  10   2       10.12        4.91      8.87 o
   8  10   2      167.30      127.57     12.38 o
   9  10   2       45.29       59.20     15.95 o
  10  10   2        3.53        4.37     27.52 o
  11  10   2       27.02      -21.01     32.80 o
  12  10   2       38.41        7.12     53.55 o
 -10  11   2       38.70       -9.40     40.16 o
  -9  11   2       15.27      -34.76     34.76 o
  -8  11   2       65.14       90.69     42.67 o
  -7  11   2      532.91      528.49     37.38 o
  -6  11   2       18.25       13.04     20.42 o
  -5  11   2      210.37      209.85     19.68 o
  -4  11   2      184.63      226.20     27.32 o
  -3  11   2      499.95      518.45     22.32 o
  -2  11   2        8.18        6.37      8.09 o
  -1  11   2      260.69      277.46     21.22 o
   0  11   2      256.58      250.23     14.90 o
   1  11   2        0.35        5.84      8.94 o
   2  11   2      864.19      850.35     22.95 o
   3  11   2      252.76      219.30     11.21 o
   4  11   2       24.14       25.39      8.75 o
   5  11   2      121.99       94.73     10.43 o
   6  11   2       10.60        8.41     10.02 o
   7  11   2        2.97        1.52      9.22 o
   8  11   2       17.00        6.35     12.90 o
   9  11   2       36.30        7.28     24.62 o
  10  11   2        8.12       69.16     71.38 o
  11  11   2       52.56      -31.17     31.17 o
 -10  12   2       51.09       92.81     57.41 o
  -9  12   2        1.42       63.33     49.37 o
  -8  12   2      100.28      120.49     33.92 o
  -7  12   2      193.84      192.77     41.19 o
  -6  12   2        0.94      -28.82     32.31 o
  -5  12   2      175.08      224.17     33.50 o
  -4  12   2      178.25      144.85     15.58 o
  -3  12   2      157.95      172.26     12.65 o
  -2  12   2       10.66        7.75     17.51 o
  -1  12   2     1331.76     1277.83     49.42 o
   0  12   2       79.93       84.11     18.98 o
   1  12   2       60.66       64.22     10.67 o
   2  12   2       75.38       57.27     11.49 o
   3  12   2       82.97       63.85      9.80 o
   4  12   2        4.30        2.20      9.85 o
   5  12   2      126.06      117.30     11.56 o
   6  12   2        4.81        0.60     10.42 o
   7  12   2        0.74       -0.55     15.56 o
   8  12   2        0.08       24.89     32.05 o
   9  12   2        4.61       19.87     35.85 o
  10  12   2        3.03      -53.84     55.58 o
  11  12   2       12.51        4.70     39.52 o
  -9  13   2        1.02       19.31     39.26 o
  -8  13   2       26.50      -43.83     43.83 o
  -7  13   2       19.14      -37.20     37.20 o
  -6  13   2        6.18      -33.86     33.86 o
  -5  13   2      368.09      368.40     58.92 o
  -4  13   2      140.47      160.47     21.53 o
  -3  13   2        7.85      -10.37     11.61 o
  -2  13   2       24.75       22.41     13.42 o
  -1  13   2      104.80      125.67     16.51 o
   0  13   2       53.42       55.30     16.33 o
   1  13   2      473.73      473.45     20.75 o
   2  13   2      165.12      162.64     14.40 o
   3  13   2       11.89       -8.66      8.66 o
   4  13   2        5.12        9.49     10.45 o
   5  13   2      202.34      199.77     15.51 o
   6  13   2       15.85       44.38     13.41 o
   7  13   2       17.90       17.97     14.77 o
   8  13   2       52.03       84.85     48.50 o
   9  13   2       31.02       55.35     96.38 o
  10  13   2       40.23       16.09     40.16 o
  -8  14   2       20.96       18.60     37.85 o
  -7  14   2        8.17        5.99     28.51 o
  -6  14   2       34.43       62.43     27.23 o
  -5  14   2      105.33      106.33     32.57 o
  -4  14   2        3.38       42.60     22.53 o
  -3  14   2      163.84      174.76     19.21 o
  -2  14   2       65.64       97.41     13.93 o
  -1  14   2       73.22       25.37     12.66 o
   0  14   2       58.11       45.88     12.67 o
   1  14   2      338.82      350.77     26.73 o
   2  14   2      177.44      128.12     14.00 o
   3  14   2       10.74       -0.48     11.84 o
   4  14   2       99.87      117.14     19.95 o
   5  14   2       99.95      133.15     28.78 o
   6  14   2        5.80       16.10     14.88 o
   7  14   2       19.04       49.32     43.77 o
   8  14   2       12.08      -10.76     25.54 o
   9  14   2       22.34       -3.35     39.45 o
  -8  15   2        1.47      -29.16     53.74 o
  -7  15   2        5.47      116.11     50.46 o
  -6  15   2       15.01       55.16     41.19 o
  -5  15   2       27.90       71.25     39.26 o
  -4  15   2        6.50      108.65     38.68 o
  -3  15   2       43.20       83.87     16.38 o
  -2  15   2       52.39       36.22     14.67 o
  -1  15   2        0.23       22.06     14.56 o
   0  15   2       11.03       23.79     15.47 o
   1  15   2       34.71        9.26     11.54 o
   2  15   2        3.06      -13.15     13.15 o
   3  15   2        0.18       15.68     12.98 o
   4  15   2      144.90      167.65     24.29 o
   5  15   2       36.87       53.61     19.34 o
   6  15   2        0.47      -12.08     20.88 o
   7  15   2       26.37      -27.68     46.44 o
   8  15   2        3.91       26.07     42.09 o
   9  15   2        6.22       82.19     47.44 o
  -7  16   2        4.31       13.26     42.54 o
  -6  16   2       16.24       56.58     47.31 o
  -5  16   2       28.08       31.35     32.05 o
  -4  16   2       56.16       38.75     28.06 o
  -3  16   2       32.04       27.20     27.02 o
  -2  16   2        0.10       -2.59     30.19 o
  -1  16   2       49.17       78.59     20.13 o
   0  16   2       58.39      127.78     43.54 o
   1  16   2       64.20       56.87     41.80 o
   2  16   2        2.48       46.45     18.90 o
   3  16   2        4.70       13.29     19.87 o
   4  16   2       20.95       19.88     17.85 o
   5  16   2       14.46       -5.49     19.62 o
   6  16   2       23.29       43.80     20.48 o
   7  16   2       38.02      -10.08     39.87 o
   8  16   2       26.95      115.53     68.16 o
  -5  17   2       11.47       21.43     46.86 o
  -4  17   2        2.50       -9.40     42.87 o
  -3  17   2       27.87       11.46     30.29 o
  -2  17   2       17.52       10.60     24.65 o
  -1  17   2       12.47       11.25     23.73 o
   0  17   2        7.43      -24.31     24.31 o
   1  17   2        3.34       58.40     23.06 o
   2  17   2        3.46       12.06     21.96 o
   3  17   2       60.96       19.37     28.60 o
   4  17   2        1.42       -8.69     20.52 o
   5  17   2        3.47        1.37     29.81 o
   6  17   2       37.62       39.20     31.04 o
   7  17   2       37.04      -17.55     37.54 o
  -4  18   2        4.89      -47.05     47.05 o
  -3  18   2       14.84       49.92     57.67 o
  -2  18   2       24.99       29.42     31.12 o
  -1  18   2       31.89       62.97     31.24 o
   0  18   2       43.04        3.89     29.22 o
   1  18   2        0.03      -26.61     41.48 o
   2  18   2       62.15       74.88     23.60 o
   3  18   2       21.46        8.45     48.40 o
   4  18   2        0.79      -10.91     33.18 o
   5  18   2        1.83        4.38     36.06 o
  -1  19   2       13.88       39.39     68.80 o
   0  19   2        0.03      -42.22     42.22 o
   1  19   2        0.53      -33.06     33.06 o
   2  19   2       10.06      -42.41     50.82 o
  -1 -17   3        6.49       86.06     46.79 o
   0 -17   3        5.34       20.79     58.44 o
  -5 -16   3       10.55      -32.15     34.56 o
  -4 -16   3       11.04      -18.59     30.54 o
  -3 -16   3        3.68       12.40     42.58 o
  -2 -16   3       32.46      145.65     96.67 o
  -1 -16   3       66.76       41.64     36.74 o
   1 -16   3        0.04       51.49     34.11 o
   2 -16   3        9.09       51.23     53.87 o
   3 -16   3        5.58       97.00     52.46 o
  -6 -15   3        0.12      -12.77     64.30 o
  -5 -15   3       66.63       29.57     32.02 o
  -4 -15   3        7.59       15.15     36.74 o
  -3 -15   3        3.01      -32.89     32.89 o
  -2 -15   3       17.74       19.92     26.45 o
  -1 -15   3       22.30       81.55     49.24 o
   0 -15   3       15.29       34.31     30.25 o
   1 -15   3        1.60       -6.05     30.77 o
   2 -15   3       80.41       24.14     34.98 o
   3 -15   3        6.02        7.64     24.39 o
   4 -15   3        7.14       32.08     30.57 o
   5 -15   3        1.23       10.11     39.13 o
  -7 -14   3        2.83        4.74     32.32 o
  -6 -14   3       25.29       29.33     25.16 o
  -5 -14   3      152.45      199.13     38.56 o
  -4 -14   3        0.08      -25.11     25.11 o
  -3 -14   3       12.49       11.67     18.04 o
  -2 -14   3       26.37       68.93     19.54 o
  -1 -14   3        4.28       16.47     22.69 o
   0 -14   3       24.73        0.29     32.63 o
   1 -14   3       43.96       18.09     19.44 o
   2 -14   3      141.16      150.74     22.87 o
   3 -14   3        5.99       -7.37     34.31 o
   4 -14   3        7.99       -4.41     25.19 o
   6 -14   3        5.69       30.25     39.65 o
  -8 -13   3        1.52      -38.39     38.39 o
  -7 -13   3        4.53       56.51     35.07 o
  -6 -13   3      105.32      130.55     55.77 o
  -5 -13   3       79.15       61.79     19.28 o
  -4 -13   3       12.45      -17.75     22.29 o
  -3 -13   3      127.39      121.21     20.06 o
  -2 -13   3       22.27       24.61     24.30 o
  -1 -13   3       37.99       52.05     15.98 o
   0 -13   3       35.50       30.12     12.40 o
   1 -13   3      132.30      190.53     34.69 o
   2 -13   3       83.46       96.99     16.46 o
   3 -13   3       12.02       -1.75     14.66 o
   4 -13   3       27.34       -3.24     18.65 o
   5 -13   3        6.82       46.41     33.60 o
   6 -13   3       16.49      -35.53     35.53 o
   7 -13   3        0.27       25.42     44.86 o
  -9 -12   3        0.06      -28.19     42.99 o
  -8 -12   3        8.85      -29.76     29.76 o
  -7 -12   3       50.50      114.36     32.18 o
  -6 -12   3      261.26      223.07     26.39 o
  -5 -12   3        0.35        7.03     14.80 o
  -4 -12   3       59.62       60.52     17.55 o
  -3 -12   3      164.01      188.20     18.92 o
  -2 -12   3      204.74      205.88     13.36 o
  -1 -12   3        1.59       -3.95      7.52 o
   0 -12   3      287.94      236.62     14.04 o
   1 -12   3       68.15       75.79     18.23 o
   2 -12   3        7.91       20.96     10.00 o
   3 -12   3       12.78       13.51     17.98 o
   4 -12   3       48.25       42.48     17.22 o
   5 -12   3        6.93      -18.03     18.03 o
   6 -12   3        1.27       17.61     26.19 o
   7 -12   3       19.14      -36.11     36.11 o
   8 -12   3       15.87       12.04     48.79 o
 -10 -11   3        3.21      -42.93     43.57 o
  -9 -11   3        0.29       63.78     57.09 o
  -8 -11   3       37.96       68.61     34.95 o
  -7 -11   3      139.13      153.06     22.62 o
  -6 -11   3       73.54       82.69     40.57 o
  -5 -11   3       30.16       15.32      7.23 o
  -4 -11   3      124.06      161.52     25.10 o
  -3 -11   3        9.69      -13.22     14.65 o
  -2 -11   3        3.05        2.67      9.68 o
  -1 -11   3       44.09       47.13      7.05 o
   0 -11   3       35.34       36.79     10.94 o
   1 -11   3       68.42       72.61     10.40 o
   2 -11   3        7.61        6.73     15.92 o
   3 -11   3       18.69       23.96      9.35 o
   4 -11   3      301.94      312.32     18.79 o
   5 -11   3       71.45       94.61     33.41 o
   6 -11   3       64.10       50.54     20.99 o
   7 -11   3       55.18       91.30     31.44 o
   8 -11   3        5.99       16.03     44.80 o
   9 -11   3        2.44       74.86     49.50 o
 -10 -10   3        0.05      128.02     56.32 o
  -9 -10   3       15.99       50.33     40.29 o
  -8 -10   3      143.98      135.36     26.90 o
  -7 -10   3       24.12       31.27     11.22 o
  -6 -10   3       37.09       24.50      9.40 o
  -5 -10   3       44.27       49.35      6.34 o
  -4 -10   3      220.95      182.59      7.22 o
  -3 -10   3       13.74       -7.51     14.12 o
  -2 -10   3      191.98      197.52     11.43 o
  -1 -10   3      190.44      200.09     12.80 o
   0 -10   3     1158.42     1216.64     27.54 o
   1 -10   3        1.55        5.41     12.66 o
   2 -10   3      505.22      558.68     28.50 o
   3 -10   3       59.12       88.27     10.09 o
   4 -10   3        0.95       -0.83      7.91 o
   5 -10   3       40.95       63.82     15.65 o
   6 -10   3      287.77      242.79     29.43 o
   7 -10   3       21.24       38.33     19.15 o
   8 -10   3        0.30      -16.73     36.11 o
   9 -10   3       15.86      -43.51     43.51 o
  10 -10   3       39.99      196.24     58.96 o
 -11  -9   3       13.38        3.35     41.45 o
 -10  -9   3       15.21      -34.11     34.82 o
  -9  -9   3       42.18       88.27     30.89 o
  -8  -9   3      139.77      125.58     18.46 o
  -7  -9   3       27.37       12.10     10.20 o
  -6  -9   3      173.06      172.33     12.62 o
  -5  -9   3       80.66       83.48     14.42 o
  -4  -9   3       48.88       34.72      7.30 o
  -3  -9   3        1.16        4.57      7.17 o
  -2  -9   3      586.41      586.77     33.33 o
  -1  -9   3      229.18      220.10      9.33 o
   0  -9   3        2.96       -6.13      6.13 o
   1  -9   3       90.57       66.39      7.23 o
   2  -9   3        9.97       17.36      7.72 o
   3  -9   3      166.24      202.31     26.03 o
   4  -9   3      160.51      131.58      9.95 o
   5  -9   3        0.61      -12.53     14.46 o
   6  -9   3      434.91      407.97     25.01 o
   7  -9   3      114.67      117.87     22.08 o
   8  -9   3        1.39       10.94     30.03 o
   9  -9   3       18.96       14.74     28.13 o
  10  -9   3        1.39       76.40     40.87 o
 -11  -8   3        4.65       15.38     39.45 o
 -10  -8   3      141.28      186.96     27.66 o
  -9  -8   3      283.25      197.39     26.65 o
  -8  -8   3      182.67      166.54     23.82 o
  -7  -8   3       35.05       20.56      8.79 o
  -6  -8   3      155.54      163.97     11.25 o
  -5  -8   3       94.47       81.60     11.93 o
  -4  -8   3       91.73       82.03      5.69 o
  -3  -8   3      209.58      211.80     20.99 o
  -2  -8   3      346.64      365.69     11.53 o
  -1  -8   3       83.30       86.62     11.32 o
   0  -8   3      314.38      341.55     15.90 o
   1  -8   3       40.53       38.68      9.27 o
   2  -8   3      112.63      123.70     12.33 o
   3  -8   3        4.87        3.03     12.81 o
   4  -8   3      678.00      653.08     23.84 o
   5  -8   3      678.42      763.11     24.75 o
   6  -8   3        4.70       -5.99     11.64 o
   7  -8   3       36.91       53.76     16.34 o
   8  -8   3       60.51       45.75     16.00 o
   9  -8   3       41.36       82.01     45.99 o
  10  -8   3        2.36        0.00     48.92 o
  11  -8   3       41.13       40.87     40.23 o
 -12  -7   3        9.26      -12.04     39.39 o
 -11  -7   3        1.34       -3.35     35.40 o
 -10  -7   3        1.50       46.73     28.71 o
  -9  -7   3      158.18      183.06     19.50 o
  -8  -7   3        0.95        6.56     11.84 o
  -7  -7   3        1.53       -8.86      8.86 o
  -6  -7   3       84.32       88.68     12.12 o
  -5  -7   3       83.77       60.50      6.93 o
  -4  -7   3       35.06       36.71     11.11 o
  -3  -7   3      579.93      554.28     13.06 o
  -2  -7   3     1400.53     1437.91     41.38 o
  -1  -7   3       48.43       48.46      4.14 o
   0  -7   3     1055.99     1030.45     20.88 o
   1  -7   3       44.62       77.43     17.54 o
   2  -7   3       34.01       25.57      9.14 o
   3  -7   3       99.79       97.23      9.80 o
   4  -7   3      534.55      563.90     25.52 o
   5  -7   3       44.74       44.89     11.47 o
   6  -7   3       12.96       33.02     20.53 o
   7  -7   3       25.40       -4.80     12.70 o
   8  -7   3      109.57      141.90     40.97 o
   9  -7   3       50.99       17.45     47.08 o
  10  -7   3        2.11      -12.04     28.77 o
  11  -7   3       47.63      -12.74     52.91 o
 -12  -6   3        5.38      -36.82     40.16 o
 -11  -6   3       27.26       46.79     37.46 o
 -10  -6   3       37.08       87.27     44.51 o
  -9  -6   3        6.43       -0.31     16.45 o
  -8  -6   3      488.99      450.16     33.02 o
  -7  -6   3      110.76      129.11     16.36 o
  -6  -6   3      237.97      249.66     12.31 o
  -5  -6   3       32.66       40.23      7.99 o
  -4  -6   3      492.99      468.98     11.74 o
  -3  -6   3      454.07      517.17     14.08 o
  -2  -6   3       61.02       89.80     15.73 o
  -1  -6   3     1402.15     1391.85     26.17 o
   0  -6   3     2490.64     2465.55     41.03 o
   1  -6   3       11.60        6.69      5.12 o
   2  -6   3       26.61       12.14      5.91 o
   3  -6   3      551.27      567.42     14.47 o
   4  -6   3     2235.83     2365.19     46.74 o
   5  -6   3        5.14       22.02      9.81 o
   6  -6   3      530.54      549.89     17.50 o
   7  -6   3      578.88      568.12     26.55 o
   8  -6   3      194.29      192.43     24.87 o
   9  -6   3        0.80      -12.59     21.26 o
  10  -6   3       88.27       90.57     27.86 o
  11  -6   3      103.28      101.69     42.16 o
  12  -6   3        0.68       -9.40     57.54 o
 -12  -5   3        1.93      -28.77     40.87 o
 -11  -5   3       10.74      -37.52     37.52 o
 -10  -5   3        0.16       26.78     24.07 o
  -9  -5   3      142.81      167.51     16.74 o
  -8  -5   3       36.83       11.82     10.33 o
  -7  -5   3       81.12       73.98      9.86 o
  -6  -5   3       76.12       75.51      8.16 o
  -5  -5   3        9.70        7.53     10.88 o
  -4  -5   3     4114.93     4571.97     66.75 o
  -3  -5   3     1277.65     1377.73     22.85 o
  -2  -5   3        3.46       -7.24      7.30 o
  -1  -5   3      772.63      750.79     24.17 o
   0  -5   3     1095.80     1107.22     20.38 o
   1  -5   3     1539.28     1598.61     40.96 o
   2  -5   3     3210.75     3028.55     48.88 o
   3  -5   3     2799.52     2959.98     55.71 o
   4  -5   3       50.42       59.19      7.31 o
   5  -5   3       29.25       40.53     11.61 o
   6  -5   3        6.52       10.77     14.85 o
   7  -5   3      547.70      597.41     32.60 o
   8  -5   3       12.71       27.25     25.28 o
   9  -5   3      191.19      226.42     24.49 o
  10  -5   3      140.08      166.97     27.11 o
  11  -5   3       47.50      210.40     55.42 o
  12  -5   3       24.50      -30.77     56.77 o
 -12  -4   3       73.83       57.03     35.53 o
 -11  -4   3        6.42       -3.35     24.78 o
 -10  -4   3        5.57      -16.59     21.81 o
  -9  -4   3       18.30       14.89     23.88 o
  -8  -4   3      136.72      145.22     17.23 o
  -7  -4   3        2.23        4.96     12.58 o
  -6  -4   3      130.28      114.44      9.55 o
  -5  -4   3      993.42     1036.96     25.24 o
  -4  -4   3     3891.32     4253.88     66.13 o
  -3  -4   3      446.65      482.50     13.31 o
  -2  -4   3     1216.63     1209.28     18.99 o
  -1  -4   3       41.56       36.90     11.91 o
   0  -4   3     1905.24     1974.37     36.49 o
   1  -4   3      207.50      205.74      7.37 o
   2  -4   3    16420.66    17159.73    278.55 o
   3  -4   3     1612.09     1628.81     32.87 o
   4  -4   3      127.21      115.87      8.56 o
   5  -4   3      289.84      291.01     14.93 o
   6  -4   3      208.67      237.54     14.81 o
   7  -4   3        3.13        2.75     11.45 o
   8  -4   3      177.26      157.91     15.38 o
   9  -4   3      685.34      598.90     35.54 o
  10  -4   3      155.01      210.09     49.46 o
  11  -4   3        0.07       73.37     46.66 o
  12  -4   3       16.80      -55.42     55.42 o
 -13  -3   3       36.53      -48.40     48.40 o
 -11  -3   3        2.30       47.63     36.24 o
 -10  -3   3       95.69       38.44     44.25 o
  -9  -3   3       38.90       31.03     21.12 o
  -8  -3   3      227.32      295.51     15.64 o
  -7  -3   3       55.73       58.79     11.50 o
  -6  -3   3       55.33       56.56      8.60 o
  -5  -3   3      145.10      124.02     14.00 o
  -4  -3   3     2289.84     2540.88     42.47 o
  -3  -3   3     1099.81     1167.60     23.19 o
  -2  -3   3     5276.87     5238.85     79.40 o
  -1  -3   3      701.42      739.18     32.44 o
   0  -3   3     9910.49     9495.20    222.40 o
   1  -3   3     5207.64     4934.74     85.04 o
   2  -3   3     2234.38     2246.86     41.73 o
   3  -3   3      428.81      479.78     24.55 o
   4  -3   3      657.47      655.92     19.35 o
   5  -3   3      885.08      970.84     28.10 o
   6  -3   3      967.80      965.11     35.84 o
   7  -3   3       74.96       56.76     11.78 o
   8  -3   3       68.84       54.36     15.59 o
   9  -3   3      571.03      546.25     51.30 o
  10  -3   3        1.21      -11.33     24.65 o
  11  -3   3        8.01       13.97     29.99 o
  12  -3   3       27.68      -35.34     35.34 o
 -13  -2   3       41.00       -6.69     54.45 o
 -12  -2   3       21.58      -24.84     44.35 o
 -11  -2   3       14.72       -2.70     34.24 o
 -10  -2   3      223.18      156.10     24.73 o
  -9  -2   3      138.71      159.37     14.10 o
  -8  -2   3       54.75       45.02     10.90 o
  -7  -2   3        7.47       19.15      6.59 o
  -6  -2   3      752.38      732.35     20.33 o
  -5  -2   3      687.68      744.53     16.73 o
  -4  -2   3       86.54       83.38      6.67 o
  -3  -2   3     1422.34     1330.61     23.55 o
  -2  -2   3     2788.54     2703.05     49.37 o
  -1  -2   3     1152.45     1174.58     25.93 o
   0  -2   3        4.12        3.65      3.94 o
   1  -2   3      164.75      158.42      9.29 o
   2  -2   3     5886.73     5436.93     92.44 o
   3  -2   3        1.97        3.88      4.95 o
   4  -2   3     1214.43     1292.98     36.04 o
   5  -2   3        2.06       10.21     11.56 o
   6  -2   3      286.30      291.38     35.41 o
   7  -2   3      207.83      162.41     19.57 o
   8  -2   3       26.76       22.03     16.82 o
   9  -2   3       18.51       51.30     30.64 o
  10  -2   3       37.07       77.88     37.97 o
  11  -2   3       23.04        4.63     44.60 o
  12  -2   3        4.91      -47.31     47.31 o
  13  -2   3        3.24       18.02     41.39 o
 -13  -1   3        1.55      201.97     62.63 o
 -12  -1   3        0.96       -4.70     45.05 o
 -11  -1   3      153.95       81.36     40.36 o
 -10  -1   3      198.64      170.16     29.49 o
  -9  -1   3       17.19       38.37     10.42 o
  -8  -1   3        2.41       -2.25      7.92 o
  -7  -1   3       76.91       80.56     18.03 o
  -6  -1   3     1352.75     1361.57     26.77 o
  -5  -1   3       60.87       66.73     14.66 o
  -4  -1   3      188.90      211.87     25.06 o
  -3  -1   3       49.86      156.25     61.71 o
  -2  -1   3      692.17      766.15     17.14 o
  -1  -1   3      640.39      560.59     12.67 o
   0  -1   3     1471.56     1347.47     29.37 o
   1  -1   3      682.06      685.37     14.42 o
   2  -1   3      886.96      934.96     22.47 o
   3  -1   3     1164.23     1121.84     33.48 o
   4  -1   3      976.42     1040.58     32.23 o
   5  -1   3       19.58       51.84     14.20 o
   6  -1   3      264.43      199.20     40.55 o
   7  -1   3      575.46      551.20     27.55 o
   8  -1   3     1541.51     1625.52     61.18 o
   9  -1   3        1.00        8.66     37.62 o
  10  -1   3      217.77      105.23     31.28 o
  11  -1   3       89.17      201.14     46.60 o
  12  -1   3        3.98       78.65     48.02 o
  13  -1   3       30.15       16.67     37.40 o
 -13   0   3        1.79       45.83     59.28 o
 -12   0   3       14.68       -0.64     30.96 o
 -11   0   3      123.58      116.43     30.96 o
 -10   0   3      259.00      224.35     51.01 o
  -9   0   3        6.78       18.05     13.07 o
  -8   0   3      276.52      277.58     13.54 o
  -7   0   3      236.28      215.16     17.24 o
  -6   0   3      400.16      460.73     21.24 o
  -5   0   3     1948.04     2041.39     40.54 o
  -4   0   3     2638.71     2557.75     59.02 o
  -3   0   3      214.16      236.32     14.29 o
  -2   0   3       57.26       39.69      5.74 o
  -1   0   3     1662.13     1554.64     67.32 o
   0   0   3     2171.99     1917.33     73.18 o
   1   0   3     2079.41     1992.29     49.44 o
   2   0   3      548.41      538.42     38.81 o
   3   0   3      130.87      139.35     15.98 o
   4   0   3      219.86      178.23     15.14 o
   5   0   3      371.81      342.07     20.35 o
   6   0   3      189.98      260.03     22.28 o
   7   0   3      525.91      491.75     35.01 o
   8   0   3       27.43       33.59     13.79 o
   9   0   3      162.83      140.85     22.89 o
  10   0   3       17.02      -10.68     26.65 o
  11   0   3      361.32      461.23     58.70 o
  12   0   3       13.63        7.98     45.38 o
  13   0   3       47.29       50.07     43.38 o
 -13   1   3       11.65       55.93     57.99 o
 -12   1   3       74.71        6.05     44.48 o
 -11   1   3        5.44       13.20     22.24 o
 -10   1   3       52.41       53.91     38.78 o
  -9   1   3      102.54      126.58     24.37 o
  -8   1   3      137.74      136.33     32.38 o
  -7   1   3       44.48       48.32      8.97 o
  -6   1   3      123.96       96.88      8.97 o
  -5   1   3     4799.15     5094.70    101.43 o
  -4   1   3      188.25      215.53     12.87 o
  -3   1   3      822.27      739.62     24.60 o
  -2   1   3       15.62       10.79      7.40 o
   1   1   3     2711.07     2509.80     90.95 o
   2   1   3       31.50       55.15     10.04 o
   3   1   3     3289.67     3152.61     81.88 o
   5   1   3      563.11      655.86     26.61 o
   6   1   3     1436.42     1493.07     48.23 o
   7   1   3      728.68      720.11     46.09 o
   8   1   3       21.40        9.35     18.50 o
   9   1   3        3.43        3.41      9.95 o
  10   1   3      483.37      288.93     45.38 o
  11   1   3       76.79       74.73     34.05 o
  12   1   3       20.82       31.35     43.38 o
  13   1   3       71.84       56.77     42.09 o
 -13   2   3       43.50       59.99     41.13 o
 -12   2   3      164.60      281.78     53.94 o
 -11   2   3       51.52       56.19     48.66 o
 -10   2   3        2.75       -8.75     25.62 o
  -9   2   3      348.66      306.04     80.39 o
  -8   2   3      509.95      480.13     18.62 o
  -7   2   3       96.88      105.50      9.68 o
  -6   2   3     1113.20     1105.68     74.06 o
  -5   2   3       24.75       21.61      9.29 o
  -4   2   3     2849.55     2918.48     73.45 o
  -3   2   3     1576.87     1486.30     44.81 o
  -2   2   3      865.50      844.32     54.13 o
  -1   2   3     4239.31     4022.93    141.66 o
   0   2   3       11.69       57.28     12.68 o
   1   2   3       96.68       90.50     11.84 o
   2   2   3     2573.71     2400.78     51.52 o
   3   2   3      672.94      694.00     20.05 o
   4   2   3     5258.68     5009.38    121.61 o
   5   2   3     1029.16     1071.01     66.07 o
   6   2   3     1019.83     1052.42     28.20 o
   7   2   3        1.29        0.92      9.08 o
   8   2   3       49.24       86.38     11.56 o
   9   2   3      168.85      166.72     15.11 o
  10   2   3      197.44      262.02     38.75 o
  11   2   3       91.12       92.23     32.05 o
  12   2   3       83.25      199.85     57.48 o
  13   2   3      117.96       47.50     56.19 o
 -13   3   3       58.31      207.06     64.75 o
 -12   3   3      138.28      103.18     39.13 o
 -11   3   3       43.91       54.58     42.48 o
 -10   3   3      293.27      170.50     41.77 o
  -9   3   3      144.65      177.35     71.06 o
  -8   3   3      167.97      178.05     31.80 o
  -7   3   3     1068.26     1121.97     30.38 o
  -6   3   3      689.40      700.98     34.12 o
  -5   3   3       79.61      108.31     22.82 o
  -4   3   3       17.25       22.56     16.16 o
  -3   3   3     1272.42     1334.64     41.01 o
  -2   3   3      142.66      126.68     23.07 o
  -1   3   3      968.15      832.54     26.19 o
   0   3   3        2.35       -6.88      7.16 o
   2   3   3    10817.39    10009.53    194.92 o
   3   3   3     4660.57     4506.52     90.52 o
   4   3   3       62.78       72.21     13.70 o
   5   3   3     1475.74     1409.46     35.97 o
   6   3   3      322.31      276.13     21.74 o
   7   3   3      194.03      183.47     13.41 o
   8   3   3       72.30       80.43     21.62 o
   9   3   3     1568.90     1641.69     86.03 o
  10   3   3       90.08       54.34     17.52 o
  11   3   3       82.25       48.21     31.47 o
  12   3   3       35.16       34.11     32.76 o
  13   3   3       25.15       70.93     55.55 o
 -13   4   3       26.63      -35.08     57.35 o
 -12   4   3        7.39       13.52     52.59 o
 -11   4   3       36.67       16.16     46.53 o
 -10   4   3       28.47       12.81     40.42 o
  -9   4   3       88.74      100.54     77.69 o
  -8   4   3       46.51       35.25     18.70 o
  -7   4   3     1401.32     1481.49     37.25 o
  -6   4   3      891.13      829.34     43.32 o
  -5   4   3      963.07     1024.32     34.15 o
  -4   4   3        9.70       38.80     24.78 o
  -3   4   3     2333.19     2427.02     65.68 o
  -2   4   3      432.66      393.84     25.41 o
  -1   4   3      627.72      709.83     17.28 o
   0   4   3       75.73       39.02      6.63 o
   1   4   3     1660.57     1478.08     30.81 o
   2   4   3    13904.20    13339.83    201.59 o
   3   4   3      147.53      179.07     12.59 o
   4   4   3      272.64      261.30     16.95 o
   5   4   3     1417.59     1518.42     32.06 o
   6   4   3       78.04       74.31     11.04 o
   7   4   3      183.22      178.70     25.14 o
   8   4   3      428.40      410.96     21.57 o
   9   4   3      326.79      353.15     36.63 o
  10   4   3       16.13       30.63     24.61 o
  11   4   3      114.47      199.78     44.22 o
  12   4   3       13.68       54.26     32.83 o
  13   4   3        6.86      -36.82     54.90 o
 -12   5   3        3.03      -18.21     56.00 o
 -11   5   3       91.17      136.90     38.43 o
 -10   5   3        2.83      -32.37     40.48 o
  -9   5   3      299.59      333.47     41.13 o
  -8   5   3     1019.67      999.77     46.55 o
  -7   5   3     1304.01     1304.20     94.49 o
  -6   5   3       21.87       12.12     29.16 o
  -5   5   3     1076.51     1155.53     99.38 o
  -4   5   3      186.37      140.53     16.38 o
  -3   5   3      263.06      256.04     22.15 o
  -2   5   3       92.73       88.56     16.40 o
  -1   5   3       48.72       65.69      9.07 o
   0   5   3      329.20      344.06     11.81 o
   1   5   3       99.73      124.70      7.33 o
   2   5   3      949.58      909.66     17.80 o
   3   5   3     6206.55     6135.61     95.28 o
   4   5   3     3766.73     3891.44     60.78 o
   5   5   3      695.44      648.86     18.92 o
   6   5   3      599.66      594.96     14.42 o
   7   5   3        1.56        9.26      7.66 o
   8   5   3      817.88      840.13     27.57 o
   9   5   3       17.44       36.81     13.17 o
  10   5   3      188.89      163.88     21.52 o
  11   5   3      362.58      349.72     41.39 o
  12   5   3       24.66       13.78     25.13 o
  13   5   3       46.34       56.77     81.71 o
 -12   6   3       11.01      111.93     53.94 o
 -11   6   3       69.63       12.16     33.73 o
 -10   6   3       16.15       33.73     27.61 o
  -9   6   3        3.43       35.01     35.72 o
  -8   6   3        1.36       22.22     19.86 o
  -7   6   3        0.92      -13.74     13.74 o
  -6   6   3       17.68       19.77      4.94 o
  -5   6   3      528.24      571.37     28.90 o
  -4   6   3      182.25      164.75     12.69 o
  -3   6   3      893.00      839.89     25.19 o
  -2   6   3       31.63       36.59      8.43 o
  -1   6   3       20.56       -2.55      7.75 o
   0   6   3        9.02        7.19      6.48 o
   1   6   3      538.88      516.47     16.45 o
   2   6   3      417.68      466.31     11.57 o
   3   6   3     3152.64     3111.72     50.61 o
   4   6   3     4489.40     4690.65     74.53 o
   5   6   3      680.95      657.62     17.13 o
   6   6   3      603.49      523.69     16.72 o
   7   6   3      698.32      710.71     17.76 o
   8   6   3       11.64       13.65     10.87 o
   9   6   3       53.58       44.99     15.39 o
  10   6   3      244.85      263.95     19.38 o
  11   6   3       31.78       25.92     23.69 o
  12   6   3        4.87      -31.06     31.06 o
  13   6   3       37.73      120.11    111.61 o
 -12   7   3       47.99      -28.32     59.28 o
 -11   7   3       29.60       50.53     34.37 o
 -10   7   3       10.86        0.00     30.32 o
  -9   7   3      521.53      506.71     38.87 o
  -8   7   3       86.27       84.96     32.44 o
  -7   7   3        1.62       -7.87     19.20 o
  -6   7   3       49.36       44.74      8.67 o
  -5   7   3     1450.51     1513.89     34.33 o
  -4   7   3       66.79       66.35      7.95 o
  -3   7   3     2138.89     2207.85     52.91 o
  -2   7   3      236.00      231.66     11.86 o
  -1   7   3     1659.74     1642.78     34.11 o
   0   7   3     2281.70     2277.23     71.66 o
   1   7   3      597.88      605.86     20.11 o
   2   7   3     1188.66     1208.99     20.93 o
   3   7   3     4397.55     4752.35     68.73 o
   4   7   3       44.55       32.39      6.39 o
   5   7   3     1399.79     1423.90     28.14 o
   6   7   3     1141.35     1181.87     27.56 o
   7   7   3     1338.73     1326.69     29.84 o
   8   7   3      335.66      295.32     15.05 o
   9   7   3       32.59       13.52     12.83 o
  10   7   3       91.69       89.57     22.04 o
  11   7   3        2.66       -1.72     63.75 o
  12   7   3       43.41       -2.40     23.37 o
  13   7   3       49.07       69.51     34.66 o
 -12   8   3       61.34      129.31     69.38 o
 -11   8   3       26.75      136.71     59.28 o
 -10   8   3      135.26      160.84     39.71 o
  -9   8   3      857.92      920.21     71.31 o
  -8   8   3        1.03       27.32     34.21 o
  -7   8   3      220.02      218.23     23.22 o
  -6   8   3       12.66        1.75      6.87 o
  -5   8   3        3.01       15.81     10.22 o
  -4   8   3       84.92      102.35      9.14 o
  -3   8   3     2638.89     2608.23     53.92 o
  -2   8   3      788.75      742.41     33.01 o
  -1   8   3      633.15      639.13     36.62 o
   0   8   3       56.62       71.84     10.14 o
   1   8   3      303.21      326.42     11.88 o
   2   8   3     2616.46     2735.01     45.50 o
   3   8   3      243.75      249.04     18.99 o
   4   8   3       13.61       13.69      7.98 o
   5   8   3      153.72      177.92     14.50 o
   6   8   3      445.32      397.55     15.53 o
   7   8   3      492.01      558.00     17.51 o
   8   8   3      194.54      204.58     13.07 o
   9   8   3       88.42      104.00     19.57 o
  10   8   3        2.16        1.75     14.67 o
  11   8   3        0.11      -22.50     22.50 o
  12   8   3       27.68       64.60     35.56 o
 -11   9   3       37.86      207.19     61.85 o
 -10   9   3      132.27      145.14     52.46 o
  -9   9   3      383.05      450.93     56.38 o
  -8   9   3       33.34       37.12     25.54 o
  -7   9   3      435.37      441.93     48.07 o
  -6   9   3      237.94      239.74     13.69 o
  -5   9   3     1562.03     1517.94     41.26 o
  -4   9   3        6.16       23.52     16.62 o
  -3   9   3     1376.60     1399.33     49.24 o
  -2   9   3     1543.62     1546.63     37.01 o
  -1   9   3        8.83       33.70      8.71 o
   0   9   3       47.70       30.45      7.82 o
   1   9   3      248.58      208.34     12.18 o
   2   9   3      110.84      104.84     12.50 o
   3   9   3       76.36       62.32      6.58 o
   4   9   3       27.28       32.05     10.39 o
   5   9   3     1035.02     1028.95     27.71 o
   6   9   3      233.56      243.24     13.50 o
   7   9   3        6.65       36.42     13.70 o
   8   9   3       28.16       15.07      9.53 o
   9   9   3       68.78       73.12     26.43 o
  10   9   3        5.70       24.70     18.88 o
  11   9   3        3.40       17.40     25.82 o
  12   9   3       11.62       61.62     35.53 o
 -11  10   3       17.41       57.73     55.74 o
 -10  10   3      110.54       59.02     54.32 o
  -9  10   3       86.12       41.51     44.22 o
  -8  10   3       18.21       -6.69     24.07 o
  -7  10   3      897.45      858.52    131.27 o
  -6  10   3        6.55       12.32     14.67 o
  -5  10   3      721.44      779.57     32.81 o
  -4  10   3      588.99      599.03     33.44 o
  -3  10   3     1489.55     1573.33     43.28 o
  -2  10   3      122.75       91.23      9.26 o
  -1  10   3      247.63      210.61     12.00 o
   0  10   3      182.81      177.59     14.01 o
   1  10   3      856.72      810.02     19.44 o
   2  10   3      513.21      491.50     18.71 o
   3  10   3       97.52       88.53     14.76 o
   4  10   3      135.57      133.88     22.91 o
   5  10   3       32.66       42.71     10.80 o
   6  10   3        9.70       24.28     16.40 o
   7  10   3        7.32      -13.03     13.03 o
   8  10   3       63.56       48.41     11.10 o
   9  10   3       20.18        0.26     13.54 o
  10  10   3       29.05       31.16     22.76 o
  11  10   3        0.53      -16.59     26.13 o
  12  10   3       42.53       46.50     53.55 o
 -10  11   3       76.12      -21.43     55.55 o
  -9  11   3       18.65      -32.76     32.76 o
  -8  11   3       42.17       -0.64     44.67 o
  -7  11   3      128.54      118.78     33.82 o
  -6  11   3       10.48       12.64     15.27 o
  -5  11   3       86.14       92.40     12.98 o
  -4  11   3      303.48      303.29     16.82 o
  -3  11   3      992.31      951.55     30.97 o
  -2  11   3      125.40      127.12     14.24 o
  -1  11   3       97.86      119.25     15.05 o
   0  11   3     1670.75     1655.43     37.19 o
   1  11   3       99.65       91.90     10.19 o
   2  11   3      301.15      244.20     19.03 o
   3  11   3      120.81      122.10     12.80 o
   4  11   3       64.31       56.20     15.00 o
   5  11   3        5.83        6.88      8.98 o
   6  11   3       14.20       17.62     13.70 o
   7  11   3       39.50       25.92     12.26 o
   8  11   3        2.44      -15.57     15.57 o
   9  11   3        0.03       -2.41     14.28 o
  10  11   3       19.40       28.82     51.04 o
  11  11   3        9.41       -9.86     39.23 o
 -10  12   3        1.10      -36.75     44.09 o
  -9  12   3        1.96      -41.32     47.31 o
  -8  12   3       44.16      -43.25     43.25 o
  -7  12   3      109.82      113.60     43.19 o
  -6  12   3       17.38        4.67     21.16 o
  -5  12   3      286.30      262.53     16.59 o
  -4  12   3        1.22       13.65     15.66 o
  -3  12   3      329.69      291.48     13.98 o
  -2  12   3      549.31      485.45     23.99 o
  -1  12   3      608.25      583.92     19.29 o
   0  12   3      391.91      438.68     20.35 o
   1  12   3      316.46      281.94     25.69 o
   2  12   3      320.48      308.97     31.57 o
   3  12   3      112.75      117.15      9.25 o
   4  12   3        0.38        2.69      8.83 o
   5  12   3       66.08       82.12     11.05 o
   6  12   3       39.32       44.61     12.94 o
   7  12   3       17.75       28.43     22.58 o
   8  12   3       77.56       48.04     25.99 o
   9  12   3       29.00       54.56     84.83 o
  10  12   3        6.09      -25.48     25.48 o
  11  12   3       21.58       52.93     32.31 o
  -9  13   3       15.03      -55.87     55.87 o
  -8  13   3       45.23      120.88     38.49 o
  -7  13   3        9.19       20.53     29.86 o
  -6  13   3       59.08       68.29     27.87 o
  -5  13   3       76.75       96.78     21.35 o
  -4  13   3        2.98       34.99     17.15 o
  -3  13   3        3.46        9.82     11.69 o
  -2  13   3       27.04       27.48     11.51 o
  -1  13   3        0.70        9.89     20.38 o
   0  13   3       39.49       27.17     12.40 o
   1  13   3       66.65       88.14     11.39 o
   2  13   3      642.96      645.68     23.20 o
   3  13   3       69.94       48.87     17.27 o
   4  13   3        7.90       13.43      9.86 o
   5  13   3       63.26       77.00     14.26 o
   6  13   3       70.10       83.36     23.00 o
   7  13   3        0.58      -12.38     16.55 o
   8  13   3       44.55       50.45     21.74 o
   9  13   3       71.24       62.20     21.07 o
  10  13   3       64.34       11.99     36.17 o
  -9  14   3        5.92        3.35     44.48 o
  -8  14   3        4.11        8.62     50.40 o
  -7  14   3       23.49      145.78     46.41 o
  -6  14   3      151.45      225.40     45.12 o
  -5  14   3      125.37      117.95     21.32 o
  -4  14   3       60.87       87.23     21.01 o
  -3  14   3       45.82       79.49     21.30 o
  -2  14   3       58.81       62.41     20.88 o
  -1  14   3       49.91       62.39     12.83 o
   0  14   3      618.36      620.06     22.82 o
   1  14   3      108.89      109.54     22.35 o
   2  14   3      205.44      216.92     18.82 o
   3  14   3        0.03      -10.76     10.76 o
   4  14   3      116.30      115.71     13.62 o
   5  14   3       71.07       67.43     13.57 o
   6  14   3       10.34       30.40     13.85 o
   7  14   3        4.09       -0.40     20.51 o
   8  14   3       34.50       36.00     44.44 o
   9  14   3       26.93       42.51     30.45 o
  10  14   3       24.78       50.20     44.86 o
  -8  15   3        0.38       66.23     44.41 o
  -7  15   3       15.43       60.95     35.79 o
  -6  15   3       65.76       61.72     31.86 o
  -5  15   3       14.42       17.25     33.21 o
  -4  15   3       63.46      122.81     35.79 o
  -3  15   3      222.75      203.35     23.61 o
  -2  15   3        6.83       -5.38     16.16 o
  -1  15   3        2.67       18.57     20.99 o
   0  15   3       24.65       46.79     15.27 o
   1  15   3       13.44       24.16     15.21 o
   2  15   3       16.18       22.81     13.99 o
   3  15   3       25.79       25.53     12.69 o
   4  15   3      160.28      160.35     15.46 o
   5  15   3      105.39       95.03     14.49 o
   6  15   3        4.35       12.47     22.16 o
   7  15   3       11.09       80.10     53.39 o
   8  15   3       25.39       78.14     54.77 o
   9  15   3       15.79       58.12     58.83 o
  -7  16   3       20.91       43.77     56.38 o
  -6  16   3        1.64       15.96     41.84 o
  -5  16   3       15.31       41.97     41.26 o
  -4  16   3       91.23      159.36     42.67 o
  -3  16   3       49.70       29.36     25.36 o
  -2  16   3        2.37        7.02     18.42 o
  -1  16   3       25.63        7.62     19.67 o
   0  16   3       29.70       50.91     36.54 o
   1  16   3       61.92       98.31     25.48 o
   2  16   3        0.44       11.88     15.41 o
   3  16   3       13.18       38.76     24.94 o
   4  16   3       67.07       91.10     19.14 o
   5  16   3        0.23       -0.91     24.12 o
   6  16   3       10.96       12.78     58.67 o
   7  16   3       30.41       22.44     43.74 o
   8  16   3       25.06       -0.64     44.73 o
  -6  17   3        2.29      -51.94     51.94 o
  -5  17   3       17.94      -32.05     32.05 o
  -4  17   3       56.85       -8.05     26.78 o
  -3  17   3        0.62      -62.77     70.86 o
  -2  17   3        5.82      -26.81     26.81 o
  -1  17   3       58.11       58.18     22.65 o
   0  17   3       35.07       44.38     24.68 o
   1  17   3        4.03      -32.38     72.80 o
   2  17   3       23.30       12.05     25.62 o
   3  17   3        2.64       -6.46     18.18 o
   4  17   3       27.65       94.89     49.41 o
   5  17   3        6.25      -25.01     25.01 o
   6  17   3       52.36       36.05     44.69 o
   7  17   3       33.99       -3.99     47.44 o
  -4  18   3        4.11      -48.27     48.27 o
  -3  18   3        0.94        5.06     51.75 o
  -2  18   3       50.21      114.82     29.75 o
  -1  18   3       30.83       41.53     31.70 o
   0  18   3        6.82       81.30    118.78 o
   1  18   3        9.83       39.68     30.03 o
   2  18   3       30.37       16.44     23.82 o
   3  18   3       50.73       61.18     22.29 o
   4  18   3        3.00       28.87     26.48 o
   5  18   3        3.09       12.94     32.68 o
   6  18   3       23.31      -62.95     62.95 o
  -2  19   3       41.41      103.16     39.20 o
  -1  19   3       20.72       -0.16     30.85 o
   0  19   3        1.88      -10.92     45.99 o
   1  19   3       11.35      -10.73     27.78 o
   2  19   3       11.90      -23.38     30.44 o
   3  19   3        2.13       16.76     32.24 o
   4  19   3        4.85      162.13     67.97 o
  -3 -16   4        4.12       61.53     38.29 o
  -2 -16   4       49.21       -7.84    120.88 o
  -1 -16   4       37.87       78.14     32.84 o
   0 -16   4       13.49      -51.75     51.75 o
   2 -16   4        0.99      -52.59     52.59 o
  -5 -15   4       45.65       37.03     29.43 o
  -4 -15   4       43.14       69.85     34.10 o
  -3 -15   4       12.29       27.36     34.90 o
  -2 -15   4       13.69      -21.04     21.32 o
  -1 -15   4       22.23       85.86     51.36 o
   0 -15   4       14.73        3.35     39.65 o
   1 -15   4       11.70       26.78     33.47 o
   2 -15   4       54.11       73.25     51.94 o
   3 -15   4       18.58       21.88     46.47 o
  -7 -14   4        1.43        3.81     35.93 o
  -6 -14   4       18.93        5.08     31.06 o
  -5 -14   4       65.59       81.77     27.47 o
  -4 -14   4        4.55       39.81     36.60 o
  -3 -14   4        4.22       36.44     21.58 o
  -2 -14   4       46.63       81.26     24.05 o
  -1 -14   4        6.99       52.33     26.00 o
   0 -14   4        0.87       24.28     23.61 o
   1 -14   4       76.39       78.91     15.69 o
   2 -14   4       45.00       30.26     18.74 o
   3 -14   4        1.79      -19.73     22.94 o
   4 -14   4        4.26       15.02     34.27 o
   5 -14   4        4.72       45.89     35.14 o
   6 -14   4       18.62      -40.42     40.42 o
  -8 -13   4        2.55      -12.52     33.98 o
  -7 -13   4       20.38       35.12     25.91 o
  -6 -13   4       49.82       82.11     31.37 o
  -5 -13   4       25.77       35.50     22.99 o
  -4 -13   4       32.87       -0.89     23.00 o
  -3 -13   4       48.31       60.67     33.63 o
  -2 -13   4      122.02      154.58     20.47 o
  -1 -13   4        5.20       26.39     25.58 o
   0 -13   4        0.92        4.39     29.72 o
   1 -13   4       40.83       36.46     19.74 o
   2 -13   4       89.48      112.99     14.00 o
   3 -13   4       43.78       59.77     15.88 o
   4 -13   4       13.04       41.21     22.69 o
   5 -13   4        2.28      -34.37     34.37 o
   6 -13   4        2.25      -40.36     40.36 o
   7 -13   4        2.00       -0.64     48.27 o
  -9 -12   4        0.30      -14.10     41.64 o
  -8 -12   4       13.72      -15.41     36.06 o
  -7 -12   4       82.22       74.42     35.54 o
  -6 -12   4      103.25      134.74     23.69 o
  -5 -12   4        0.09        4.76     18.84 o
  -4 -12   4       26.73       28.44     18.99 o
  -3 -12   4       58.82       66.29     19.06 o
  -2 -12   4      250.60      287.25     23.70 o
  -1 -12   4       59.97      125.53     39.68 o
   0 -12   4      308.93      289.51     18.53 o
   1 -12   4      173.86      164.09     12.31 o
   2 -12   4       22.92       31.72     10.35 o
   3 -12   4       67.17       64.87     25.01 o
   4 -12   4        0.45       23.05     12.11 o
   5 -12   4       26.34       10.53     21.05 o
   7 -12   4       24.67      -10.04     43.51 o
   8 -12   4       44.26        8.05     53.49 o
  -9 -11   4        0.10       87.99     59.09 o
  -8 -11   4       50.90       27.66     30.17 o
  -7 -11   4      103.70       95.96     25.47 o
  -6 -11   4       24.26        0.47     20.88 o
  -5 -11   4        9.21        0.49     26.74 o
  -4 -11   4       11.40        7.90     14.57 o
  -3 -11   4       59.76       44.58     14.75 o
  -2 -11   4        1.35      -12.34     15.02 o
  -1 -11   4       31.08       63.02     18.78 o
   0 -11   4       87.65      106.03     11.34 o
   1 -11   4        8.59        6.33      8.50 o
   2 -11   4        3.54       -0.79      8.18 o
   3 -11   4       19.66        1.23     11.30 o
   4 -11   4       65.92       79.19     17.74 o
   5 -11   4        0.96       15.62     17.02 o
   6 -11   4       37.87       25.99     35.91 o
   7 -11   4        4.05       19.44     25.42 o
   8 -11   4        5.89       72.86     47.50 o
   9 -11   4        0.83      -52.13     52.13 o
 -10 -10   4        5.52      -57.67     57.67 o
  -9 -10   4        2.74       -4.70     50.33 o
  -8 -10   4       45.51       30.55     31.28 o
  -7 -10   4       54.79       39.77     19.34 o
  -6 -10   4       38.46       63.40     18.81 o
  -5 -10   4      271.78      229.63     34.90 o
  -4 -10   4       35.29       37.68     14.86 o
  -3 -10   4        6.66        2.85     10.99 o
  -2 -10   4        0.89       11.16     15.84 o
  -1 -10   4      812.23      825.27     55.92 o
   0 -10   4      718.98      707.32     29.75 o
   1 -10   4      534.66      539.97     18.62 o
   2 -10   4      213.87      232.62     16.47 o
   3 -10   4      101.34      124.22     10.35 o
   4 -10   4      221.39      193.33     15.20 o
   5 -10   4      120.74      118.52     19.77 o
   6 -10   4        2.60       -1.63     20.32 o
   7 -10   4       17.95       12.30     22.96 o
   8 -10   4        0.05       82.90     43.45 o
   9 -10   4        4.91       78.27     49.50 o
 -11  -9   4        1.24       56.19     48.21 o
 -10  -9   4       16.54       72.99     55.55 o
  -9  -9   4       34.36      -11.13     26.19 o
  -8  -9   4       79.77       75.17     22.53 o
  -7  -9   4        6.03       16.95     10.42 o
  -6  -9   4       31.14       36.98     13.08 o
  -5  -9   4       55.16       51.96     14.37 o
  -4  -9   4       42.92       65.23     20.54 o
  -3  -9   4        2.46       16.49     12.65 o
  -2  -9   4       39.89        0.61     13.19 o
  -1  -9   4      863.21      977.25    119.91 o
   0  -9   4      193.72      218.55      9.83 o
   1  -9   4       20.96       14.93      6.19 o
   2  -9   4      110.74       70.35     15.81 o
   3  -9   4       19.90       12.12      7.74 o
   4  -9   4        2.88        8.96      8.64 o
   5  -9   4      223.41      232.43     14.38 o
   6  -9   4      206.67      249.82     53.36 o
   7  -9   4        0.08      -10.83     27.19 o
   8  -9   4       11.06       16.53     42.25 o
   9  -9   4       12.35       39.45     41.51 o
  10  -9   4       26.46       22.78     52.91 o
 -11  -8   4        6.93      -40.81     40.81 o
 -10  -8   4       54.73       87.60     40.10 o
  -9  -8   4        1.66       19.69     23.82 o
  -8  -8   4       45.12       98.69     25.01 o
  -7  -8   4       99.42       97.61     10.27 o
  -6  -8   4       68.79       38.24     16.32 o
  -5  -8   4       61.16       77.02     10.72 o
  -4  -8   4       24.68       27.60     11.94 o
  -3  -8   4      610.08      619.81     62.26 o
  -2  -8   4     1190.73     1426.35     50.02 o
  -1  -8   4      148.48      147.25     17.54 o
   0  -8   4       31.47       37.37      5.48 o
   1  -8   4      410.25      409.23     17.59 o
   2  -8   4       35.39       24.96      6.36 o
   3  -8   4       14.08       20.07      7.53 o
   4  -8   4      800.62      741.10     33.15 o
   5  -8   4      325.24      342.14     15.95 o
   6  -8   4      180.80      154.67     15.27 o
   7  -8   4       11.94        0.79     14.68 o
   8  -8   4        4.18       -2.77     21.24 o
   9  -8   4       16.56       -6.69     38.10 o
  10  -8   4        0.04       28.13     36.82 o
  11  -8   4       19.31      131.37     61.02 o
 -10  -7   4      164.86      220.12     28.45 o
  -9  -7   4       60.47       27.63     42.67 o
  -8  -7   4        5.66      -12.69     12.69 o
  -7  -7   4       45.09       43.47      7.95 o
  -6  -7   4      118.82      128.45     17.18 o
  -5  -7   4        0.58       -5.30      5.30 o
  -4  -7   4       68.55       59.67      8.11 o
  -3  -7   4       84.66      114.04     14.52 o
  -2  -7   4      805.24      812.02     25.95 o
  -1  -7   4        9.81       -0.56     12.76 o
   0  -7   4      862.64      897.75     22.63 o
   1  -7   4      857.47      801.26     29.58 o
   2  -7   4      108.77      123.31      8.52 o
   3  -7   4      255.59      234.17      9.85 o
   4  -7   4      243.48      250.13     12.27 o
   5  -7   4       41.00       68.82     22.14 o
   6  -7   4       63.75       42.78     15.38 o
   7  -7   4      312.21      371.88     23.24 o
   8  -7   4      110.13      129.56     36.75 o
   9  -7   4       40.54       39.12     21.07 o
  10  -7   4        0.64       44.80     44.80 o
  11  -7   4        0.28       38.81     40.87 o
 -11  -6   4       34.17       77.75     37.52 o
 -10  -6   4        6.86      -27.07     55.71 o
  -9  -6   4        1.42      -11.01     14.30 o
  -8  -6   4      106.76      129.24     13.49 o
  -7  -6   4       16.23       21.78      9.92 o
  -6  -6   4       65.83       63.40      8.02 o
  -5  -6   4       46.78       54.78      8.19 o
  -4  -6   4       24.45       27.33      9.03 o
  -3  -6   4     3283.38     3491.87     67.71 o
  -2  -6   4       11.35        6.04      7.10 o
  -1  -6   4     1412.61     1488.47     45.77 o
   0  -6   4     2798.56     2725.98     50.37 o
   1  -6   4     1275.72     1303.94     24.51 o
   2  -6   4        0.04       -5.66      5.66 o
   3  -6   4     1356.65     1328.06     33.30 o
   4  -6   4     1086.22     1038.01     28.44 o
   5  -6   4       17.79        2.22     12.29 o
   6  -6   4      496.86      450.96     16.43 o
   7  -6   4      375.44      369.92     18.93 o
   8  -6   4       96.51      177.32     22.36 o
   9  -6   4        0.41      -12.49     21.50 o
  10  -6   4       91.73      128.98     47.44 o
  11  -6   4       21.34       88.24     53.49 o
 -12  -5   4        8.75       -2.70     43.57 o
 -11  -5   4       15.71       16.73     35.53 o
 -10  -5   4       14.56        3.85     17.02 o
  -9  -5   4      110.12       96.15     20.61 o
  -8  -5   4      603.46      649.71     24.64 o
  -7  -5   4      196.73      190.83     12.01 o
  -6  -5   4      150.93      193.29     10.52 o
  -5  -5   4       93.38       84.11      8.50 o
  -4  -5   4      321.19      293.22     16.32 o
  -3  -5   4      374.79      395.89      8.66 o
  -2  -5   4      458.55      430.34     15.55 o
  -1  -5   4      129.23      135.70     10.81 o
   0  -5   4     2707.09     2506.88     45.17 o
   1  -5   4     1757.65     1706.67     27.00 o
   2  -5   4     1301.23     1192.68     24.91 o
   3  -5   4     2139.42     2183.41     42.67 o
   4  -5   4      596.30      576.06     17.27 o
   5  -5   4       30.72       36.98     11.45 o
   6  -5   4      671.79      652.80     24.51 o
   7  -5   4       28.31       24.39      6.49 o
   8  -5   4        4.34       30.42     15.58 o
   9  -5   4       89.34       73.61     20.67 o
  10  -5   4      152.26      187.77     27.59 o
  11  -5   4        0.87       30.70     36.69 o
  12  -5   4        5.69      -39.39     39.39 o
 -12  -4   4       17.52       85.28     40.29 o
 -11  -4   4        2.73       26.84     40.94 o
 -10  -4   4        3.17      -14.03     16.61 o
  -9  -4   4      256.29      232.25     19.68 o
  -8  -4   4       22.46       12.17     11.07 o
  -7  -4   4      122.84      107.78     19.08 o
  -6  -4   4       51.60       41.55     10.37 o
  -5  -4   4      111.05      102.74     14.82 o
  -4  -4   4     2186.25     2228.93     38.37 o
  -3  -4   4       34.08       52.44      9.20 o
  -2  -4   4      260.09      276.53     16.65 o
  -1  -4   4     2848.22     3019.82     81.53 o
   0  -4   4     2153.93     2139.35     43.72 o
   1  -4   4      559.45      550.35     15.54 o
   2  -4   4     4607.34     4713.53     81.78 o
   3  -4   4      900.06      780.38     41.45 o
   4  -4   4        0.07       48.33     41.75 o
   5  -4   4       96.65       93.64      9.84 o
   6  -4   4      183.23      230.90     11.58 o
   7  -4   4      285.81      293.43     14.04 o
   8  -4   4       96.99       75.93     14.40 o
   9  -4   4      598.81      683.54     44.53 o
  10  -4   4       14.57       22.43     24.19 o
  11  -4   4        1.24       82.00     48.66 o
  12  -4   4        0.54       38.04     55.35 o
 -12  -3   4        2.70       -7.40     42.99 o
 -11  -3   4        4.56       22.21     36.30 o
 -10  -3   4       89.51       41.91     24.27 o
  -9  -3   4      261.96      297.46     30.70 o
  -8  -3   4       12.60       15.02      9.97 o
  -7  -3   4       88.38       80.25     10.23 o
  -6  -3   4      518.04      500.68     16.01 o
  -5  -3   4      106.77      117.56      7.48 o
  -4  -3   4       99.67      108.66     24.48 o
  -3  -3   4     1012.71      989.54     28.92 o
  -2  -3   4       17.35       18.94      7.43 o
  -1  -3   4       34.15       40.10     12.04 o
   0  -3   4        6.76        4.05      3.45 o
   1  -3   4     1242.75     1165.65     31.78 o
   2  -3   4    11859.27    12358.25    235.59 o
   3  -3   4      913.87      870.13     22.38 o
   4  -3   4       90.46       75.65      8.50 o
   5  -3   4      243.71      224.38     12.25 o
   6  -3   4     1043.01      974.88     29.10 o
   7  -3   4      446.53      418.92     19.01 o
   8  -3   4     1269.55     1221.75     31.28 o
   9  -3   4       42.14       51.23     27.29 o
  10  -3   4        1.31       15.32     28.64 o
  11  -3   4        1.06      -35.98     41.26 o
  12  -3   4       44.16       24.65     54.00 o
 -13  -2   4      110.77      113.73     51.81 o
 -12  -2   4       15.51      -37.01     46.41 o
 -11  -2   4        4.71       31.60     36.30 o
 -10  -2   4      150.29      143.70     22.37 o
  -9  -2   4      117.93      143.84     14.38 o
  -8  -2   4       90.73       93.52     19.03 o
  -7  -2   4      197.60      181.06     19.74 o
  -6  -2   4      218.20      223.52     19.17 o
  -5  -2   4     1394.18     1382.44     39.83 o
  -4  -2   4       85.78       87.57      9.82 o
  -3  -2   4      418.44      455.82     12.96 o
  -2  -2   4     3569.12     3271.90     65.44 o
  -1  -2   4       32.43       27.92     11.06 o
   0  -2   4      178.70      161.37     10.09 o
   1  -2   4     1755.73     1550.11     29.34 o
   2  -2   4       53.36       39.95      9.06 o
   3  -2   4     2613.32     2802.15     58.11 o
   4  -2   4     1372.60     1286.08     50.57 o
   5  -2   4      333.84      365.12     16.57 o
   6  -2   4      344.46      368.21     27.81 o
   7  -2   4       35.71       35.68     21.30 o
   8  -2   4       35.04       27.77     21.67 o
   9  -2   4      363.19      429.24     44.60 o
  10  -2   4       12.31        3.35     35.91 o
  11  -2   4       33.58       83.87     34.63 o
  12  -2   4       84.52       24.01     37.97 o
  13  -2   4       10.23       68.68     61.34 o
 -13  -1   4       12.08       -5.41     53.23 o
 -12  -1   4       22.71       30.96     34.37 o
 -11  -1   4      143.70      127.25     39.71 o
 -10  -1   4       47.27        6.42     15.46 o
  -9  -1   4       92.08       61.02     24.22 o
  -8  -1   4       31.31       39.42     11.44 o
  -7  -1   4     1101.83     1094.04     30.67 o
  -6  -1   4      467.16      492.72     24.02 o
  -5  -1   4      112.94      124.38     19.56 o
  -4  -1   4     3850.01     4100.04     67.93 o
  -3  -1   4     1992.65     1959.90     34.48 o
  -2  -1   4        6.27        3.55      4.45 o
  -1  -1   4      275.04      235.56     10.33 o
   0  -1   4      118.40      105.21      5.35 o
   1  -1   4      297.02      288.04      9.12 o
   2  -1   4      307.47      425.99     35.43 o
   3  -1   4      612.09      685.80     18.25 o
   4  -1   4     2815.83     2857.07     80.21 o
   5  -1   4       19.76       46.56     10.88 o
   6  -1   4      222.96      196.18     18.84 o
   7  -1   4      777.52      737.98     73.05 o
   8  -1   4       45.37       43.25     19.01 o
   9  -1   4        2.78       18.67     21.95 o
  10  -1   4       70.98       88.50     39.91 o
  11  -1   4      190.03      187.04     46.60 o
  12  -1   4       10.78       19.95     41.32 o
  13  -1   4       18.05       -6.69     56.70 o
 -13   0   4        1.69       77.56     58.64 o
 -12   0   4        6.41      -36.37     43.83 o
 -11   0   4      558.60      463.55     57.99 o
 -10   0   4      205.67      243.26     28.88 o
  -9   0   4       31.61       31.08     10.58 o
  -8   0   4       42.94       58.72     14.95 o
  -7   0   4       66.16       40.25     14.19 o
  -6   0   4       29.45       29.59     11.18 o
  -5   0   4     1641.83     1827.64     45.98 o
  -4   0   4      515.43      510.84     16.27 o
  -3   0   4      398.33      469.17     18.57 o
  -2   0   4     6507.36     6185.46    108.88 o
  -1   0   4       20.76       34.05      5.97 o
   0   0   4     1201.08     1088.89     61.98 o
   1   0   4      244.29      232.03     18.60 o
   2   0   4     1108.51     1051.15     29.00 o
   3   0   4     2496.47     2459.87     63.73 o
   4   0   4     1680.74     1724.03    169.63 o
   5   0   4       92.74      127.25     15.76 o
   6   0   4      946.53      959.51     38.69 o
   7   0   4      757.04      737.86     36.14 o
   8   0   4      104.10      102.12     10.65 o
   9   0   4        1.42       10.72     15.16 o
  10   0   4       41.45       -2.00     26.00 o
  11   0   4      386.05      350.40     54.00 o
  12   0   4       20.88       23.30     32.63 o
  13   0   4       31.86       51.36     58.06 o
 -13   1   4       18.80       86.38     60.05 o
 -12   1   4       58.39        7.40     31.02 o
 -11   1   4      122.00      161.42     51.88 o
 -10   1   4        0.08       33.74     16.49 o
  -9   1   4      101.34       95.80     12.51 o
  -8   1   4      189.27      185.42     18.70 o
  -7   1   4       12.73       13.55      9.15 o
  -6   1   4      139.73      115.81      9.14 o
  -5   1   4     3404.94     3558.44     87.33 o
  -4   1   4     1791.96     1921.05     45.12 o
  -3   1   4      750.29      828.12     28.49 o
  -2   1   4     9818.62     9759.34    167.85 o
  -1   1   4     1964.74     1998.19     39.26 o
   0   1   4      143.85      207.57      8.98 o
   1   1   4        3.36        3.78      7.86 o
   2   1   4       61.27       56.84      8.86 o
   3   1   4      704.51      778.81     17.05 o
   4   1   4      981.17      987.32     31.73 o
   5   1   4     2143.52     2402.04     67.82 o
   6   1   4     1647.00     1822.29    149.29 o
   7   1   4       15.33       -1.04     22.08 o
   8   1   4        0.03      -16.48     19.61 o
   9   1   4      107.25       84.81     15.36 o
  10   1   4       16.93        4.65     10.82 o
  11   1   4       63.58       -0.64     40.03 o
  12   1   4       13.42       38.04     47.37 o
  13   1   4      131.43      140.25     62.11 o
 -13   2   4       40.49        4.05     65.46 o
 -12   2   4      127.96      136.61     25.27 o
 -11   2   4       48.62       29.87     38.91 o
 -10   2   4        6.15       35.72     37.07 o
  -9   2   4      568.36      467.90     20.69 o
  -8   2   4      295.91      320.40     16.31 o
  -7   2   4       22.62       35.61     12.49 o
  -6   2   4      395.16      360.63     21.48 o
  -5   2   4      661.95      726.86     81.36 o
  -4   2   4      246.23      266.71     14.23 o
  -3   2   4      421.43      419.51     22.00 o
  -2   2   4      316.58      280.31     12.96 o
  -1   2   4       16.57       20.08      5.39 o
   0   2   4     2946.95     2599.96     54.86 o
   1   2   4      373.71      303.45     14.37 o
   2   2   4      921.95      982.65     20.85 o
   3   2   4      885.33      849.75     22.16 o
   4   2   4      662.05      671.46     67.84 o
   5   2   4     1623.39     1550.45     57.67 o
   6   2   4     1510.99     1445.39     49.25 o
   7   2   4       11.43        4.26      8.76 o
   8   2   4       10.45       19.76     11.91 o
   9   2   4      508.06      481.90     48.90 o
  10   2   4      134.89      126.12     23.24 o
  11   2   4        1.31       11.39     43.45 o
  12   2   4       37.36       28.71     52.78 o
  13   2   4       89.30       12.68     56.13 o
 -13   3   4       54.31       17.57     42.54 o
 -12   3   4       12.43       59.91     21.63 o
 -11   3   4        7.13      -38.49     38.49 o
 -10   3   4       72.46       67.45     35.72 o
  -9   3   4       76.78       81.07     17.75 o
  -8   3   4        5.08       -3.23      8.40 o
  -7   3   4      358.83      353.65     19.91 o
  -6   3   4     2446.26     2493.75     72.73 o
  -5   3   4      161.89      124.90     16.09 o
  -4   3   4      436.48      487.85     51.72 o
  -3   3   4      155.74      144.87     13.07 o
  -2   3   4      312.57      276.29     15.48 o
  -1   3   4     2041.75     1974.74     45.19 o
   1   3   4     6860.68     7085.46    173.00 o
   2   3   4       62.17       53.46      9.32 o
   3   3   4      206.59      199.78     14.27 o
   4   3   4      394.77      490.75     45.87 o
   5   3   4        2.34      -12.39     12.55 o
   6   3   4        7.22       32.94     16.70 o
   7   3   4       39.95       36.45     11.09 o
   8   3   4      304.35      294.29     34.84 o
   9   3   4      786.58      848.48     43.56 o
  10   3   4       36.37        1.14     18.50 o
  11   3   4      120.29      112.49     16.77 o
  12   3   4        9.24        6.05     32.12 o
  13   3   4       21.94       80.33     54.90 o
 -13   4   4       31.40      -62.11     62.11 o
 -12   4   4       14.00        4.05     35.08 o
 -11   4   4       58.83       39.84     43.19 o
 -10   4   4      277.66      335.27     44.54 o
  -9   4   4        3.04      -17.38     19.38 o
  -8   4   4      164.67      156.27     14.35 o
  -7   4   4     1481.89     1692.63     43.09 o
  -6   4   4      422.18      403.98     22.71 o
  -5   4   4      251.54      283.21     77.17 o
  -4   4   4       82.31      119.81     28.55 o
  -3   4   4       63.87       47.85     19.41 o
  -2   4   4        9.11       26.42     15.30 o
  -1   4   4     2189.46     2000.91     47.10 o
   0   4   4     6642.67     6304.76    112.54 o
   1   4   4    14210.02    14868.18    349.18 o
   2   4   4      869.81      843.56     30.43 o
   3   4   4      291.39      305.05     21.28 o
   4   4   4      807.99      909.39     25.21 o
   5   4   4      632.74      590.91     18.95 o
   6   4   4        3.19       -4.94      4.94 o
   7   4   4      757.70      754.78     44.17 o
   8   4   4     1178.51     1148.89     38.40 o
   9   4   4      113.32      101.17     15.08 o
  10   4   4       28.31       -3.62     17.90 o
  11   4   4      294.04      301.16     50.33 o
  12   4   4        5.76       44.22     35.53 o
  13   4   4        2.42       37.45     55.51 o
 -12   5   4        8.08       66.17     49.95 o
 -11   5   4      176.33      181.51     51.30 o
 -10   5   4       20.17       53.94     28.32 o
  -9   5   4      226.53      239.18     35.72 o
  -8   5   4      533.96      535.12     32.59 o
  -7   5   4      352.97      339.67     27.01 o
  -6   5   4       54.39       43.31     18.18 o
  -5   5   4       47.91       21.10     21.05 o
  -4   5   4     1164.49     1134.17     39.90 o
  -3   5   4      278.29      184.83     15.04 o
  -2   5   4     1491.10     1579.85     47.34 o
  -1   5   4      747.09      707.17     18.34 o
   0   5   4        5.98        3.33      6.20 o
   1   5   4     7120.26     6821.38    119.78 o
   2   5   4      761.48      807.10     27.74 o
   3   5   4      202.13      189.20     17.32 o
   4   5   4     2768.30     2812.42     51.30 o
   5   5   4      292.72      279.29     11.59 o
   6   5   4       13.96       -2.46      5.87 o
   7   5   4      645.71      642.73     18.47 o
   8   5   4      798.56      839.09     24.64 o
   9   5   4        4.88       16.75     10.19 o
  10   5   4      165.58      203.63     18.52 o
  11   5   4      181.02      260.57     23.59 o
  12   5   4        0.19       14.90     25.75 o
  13   5   4       18.47       48.19     31.16 o
 -12   6   4       55.59       72.22     55.35 o
 -11   6   4       80.80       -8.75     44.54 o
 -10   6   4       47.47       19.57     31.02 o
  -9   6   4      337.51      314.48     39.07 o
  -8   6   4     1917.80     1961.62    100.28 o
  -7   6   4      292.80      247.21     26.71 o
  -6   6   4       13.08       -9.53     21.47 o
  -5   6   4     2191.92     2432.22     57.91 o
  -4   6   4     1689.85     1612.80     40.07 o
  -3   6   4     1632.20     1690.24     42.02 o
  -2   6   4       81.08      115.87     19.18 o
  -1   6   4     1270.83     1306.03     28.20 o
   0   6   4     5084.99     4822.26     86.14 o
   1   6   4     1128.34     1156.06     26.50 o
   2   6   4       72.52       27.17      7.65 o
   3   6   4     7415.27     7963.62    119.92 o
   4   6   4        0.83       -4.17     13.50 o
   5   6   4        2.68        7.60      6.13 o
   6   6   4      153.82      168.21     13.45 o
   7   6   4      602.67      575.73     27.25 o
   8   6   4      254.21      229.59     12.85 o
   9   6   4       49.74       52.76     11.36 o
  10   6   4      293.25      256.67     20.36 o
  11   6   4       49.52       50.64     29.64 o
  12   6   4        0.03       29.09     30.62 o
  13   6   4       59.05       56.89     61.31 o
 -12   7   4       63.23       -5.41     58.64 o
 -11   7   4       17.12        4.05     52.59 o
 -10   7   4       14.05       10.75     29.67 o
  -9   7   4       43.67       16.16     26.90 o
  -8   7   4      331.32      326.25     27.42 o
  -7   7   4        9.13       21.26     16.91 o
  -6   7   4      395.01      413.24     29.94 o
  -5   7   4       74.29       58.44     21.12 o
  -4   7   4     1232.96     1195.31     39.18 o
  -3   7   4       16.20       -2.34      9.67 o
  -2   7   4     5305.40     5350.16     98.17 o
  -1   7   4     1912.81     1927.51     39.11 o
   0   7   4       19.33       17.08     11.72 o
   1   7   4       31.51       22.44      8.44 o
   2   7   4       11.42        5.19      4.77 o
   3   7   4     3978.54     4144.76     74.49 o
   4   7   4     1157.13     1221.73     27.70 o
   5   7   4      364.82      333.10     11.84 o
   6   7   4       89.08       92.20      8.99 o
   7   7   4      928.48      906.20     28.31 o
   8   7   4       42.94       28.28      8.10 o
   9   7   4      145.68      226.91     14.61 o
  10   7   4       74.21       75.45     22.42 o
  11   7   4        5.09       19.93     19.25 o
  12   7   4        1.56       -6.63     28.51 o
  13   7   4       35.85       28.37     43.93 o
 -12   8   4       17.36      177.84     63.33 o
 -11   8   4        0.65      -22.91     53.87 o
 -10   8   4       45.27       95.58     33.66 o
  -9   8   4      296.01      332.57     51.10 o
  -8   8   4      339.58      320.49     42.13 o
  -7   8   4        3.58       -8.09     18.77 o
  -6   8   4      971.05     1037.78     50.35 o
  -5   8   4     1369.63     1465.81     76.78 o
  -4   8   4       43.91       30.03     13.70 o
  -3   8   4     1372.94     1258.07     35.00 o
  -2   8   4     2390.87     2460.99     49.45 o
  -1   8   4        6.95       -8.14      8.14 o
   0   8   4       28.71       41.34     10.32 o
   1   8   4      179.15      154.69     17.38 o
   2   8   4     1200.80     1207.70     23.79 o
   3   8   4       94.41       87.54      8.66 o
   4   8   4      677.24      672.45     20.14 o
   5   8   4     1418.91     1444.05     29.77 o
   6   8   4        2.37       12.87     11.11 o
   7   8   4        4.98       16.56     12.54 o
   8   8   4       63.68       28.83     10.15 o
   9   8   4       12.57      -14.44     16.23 o
  10   8   4        0.27       22.38     13.98 o
  11   8   4       21.15       49.42     63.27 o
  12   8   4        7.11      -30.50     50.72 o
 -11   9   4       18.18       70.61     59.86 o
 -10   9   4        7.56       45.70     49.69 o
  -9   9   4       60.01       93.26     43.57 o
  -8   9   4      121.19       89.02     30.77 o
  -7   9   4      398.88      335.92     17.74 o
  -6   9   4      302.37      303.39     33.43 o
  -5   9   4      248.24      236.21     12.42 o
  -4   9   4       13.67        6.32      7.87 o
  -3   9   4      576.40      549.50     22.56 o
  -2   9   4     2264.50     2371.01     60.41 o
  -1   9   4      221.55      249.20     13.85 o
   0   9   4      972.85      949.00     22.40 o
   1   9   4     1645.49     1590.42     33.57 o
   2   9   4     1030.58     1133.32     21.38 o
   3   9   4      656.65      711.81     16.43 o
   4   9   4      260.11      246.53     10.41 o
   5   9   4      393.78      417.53     27.96 o
   6   9   4        0.16        1.20      7.73 o
   7   9   4       21.73       38.83     15.78 o
   8   9   4       10.99      -10.59     10.59 o
   9   9   4        4.24       43.36     18.79 o
  10   9   4        0.21       -7.79     17.20 o
  11   9   4        1.12       17.02     56.83 o
  12   9   4       21.49       -3.33     50.72 o
 -11  10   4       25.51       65.78     58.44 o
 -10  10   4       10.46       82.51     52.33 o
  -9  10   4       40.24       12.04     42.16 o
  -8  10   4        7.55       -1.35     25.36 o
  -7  10   4      182.76      172.48     13.31 o
  -6  10   4      191.95      200.93     32.08 o
  -5  10   4       17.75       22.42     10.28 o
  -4  10   4      284.13      263.97     31.87 o
  -3  10   4      700.42      647.60     21.35 o
  -2  10   4      446.33      402.74     19.00 o
  -1  10   4       70.56       97.67     11.14 o
   0  10   4      119.58      115.07      9.56 o
   1  10   4       69.59       56.47      8.35 o
   2  10   4      461.38      467.32     12.72 o
   3  10   4      495.30      494.02     20.74 o
   4  10   4      165.07      160.19     16.64 o
   5  10   4      142.94      155.01     25.85 o
   6  10   4      888.45      908.72     30.67 o
   7  10   4      523.14      498.40     26.27 o
   8  10   4        5.87       28.50     14.35 o
   9  10   4       84.40       94.28     14.27 o
  10  10   4       15.22       17.32     22.93 o
  11  10   4        1.20       22.86     27.79 o
  12  10   4       18.94       68.24     33.82 o
 -10  11   4       17.88       12.74     52.84 o
  -9  11   4        3.58       87.47     48.08 o
  -8  11   4        1.44       47.95     40.68 o
  -7  11   4       12.32        5.34     25.94 o
  -6  11   4       23.94       27.10     12.01 o
  -5  11   4      195.07      164.93     29.65 o
  -4  11   4      227.93      222.53     15.01 o
  -3  11   4      429.48      434.08     19.63 o
  -2  11   4        3.37       -3.51      9.54 o
  -1  11   4      669.43      624.27     37.34 o
   0  11   4     1564.95     1605.90     34.99 o
   1  11   4      155.60      110.06     11.06 o
   2  11   4      542.27      516.38     18.78 o
   3  11   4      403.31      383.07     12.73 o
   4  11   4        8.98        5.91      9.10 o
   5  11   4       62.08       70.47     16.43 o
   6  11   4      283.86      293.08     18.81 o
   7  11   4      215.05      225.86     17.22 o
   8  11   4       11.78      -13.90     13.90 o
   9  11   4       13.74       14.07     18.72 o
  10  11   4       41.11       53.27     28.19 o
  11  11   4       35.64       61.97     26.59 o
 -10  12   4        7.66       24.01     57.41 o
  -9  12   4       43.93       24.01     34.63 o
  -8  12   4      110.74       93.78     45.25 o
  -7  12   4       93.48      132.14     39.84 o
  -6  12   4       35.95       -6.51     38.26 o
  -5  12   4      236.33      181.04     15.72 o
  -4  12   4      326.10      344.83     26.40 o
  -3  12   4        4.03      -11.63     11.63 o
  -2  12   4      761.79      789.19     44.55 o
  -1  12   4      380.37      337.74     31.43 o
   0  12   4      344.11      369.64     19.51 o
   1  12   4      175.23      158.83     11.51 o
   2  12   4       97.83      154.76     26.32 o
   3  12   4       22.36       12.29     12.94 o
   4  12   4        0.58       -8.79      8.94 o
   5  12   4       21.76       25.89     14.17 o
   6  12   4       19.41        5.34     16.00 o
   7  12   4       59.99       56.06     18.96 o
   8  12   4      241.21      173.76     28.88 o
   9  12   4       73.73       85.15     42.29 o
  10  12   4       35.12       52.87     43.28 o
  11  12   4       20.69       11.70     35.29 o
  -9  13   4       98.49      198.82     63.85 o
  -8  13   4        9.86       91.59     36.49 o
  -7  13   4        0.83       39.78     43.06 o
  -6  13   4       12.79       39.78     25.17 o
  -5  13   4       98.64      146.73     39.62 o
  -4  13   4       45.23       69.37     15.35 o
  -3  13   4       29.83       42.08     16.83 o
  -2  13   4        0.85        2.08     10.18 o
  -1  13   4      690.02      629.31     23.62 o
   0  13   4       25.60        1.26     12.17 o
   1  13   4      479.03      535.66     19.85 o
   2  13   4      697.08      737.11     21.77 o
   3  13   4      349.99      355.94     14.56 o
   4  13   4        2.45       -4.42     10.05 o
   5  13   4       88.05       92.22     12.26 o
   6  13   4       35.20       56.77     34.65 o
   7  13   4       30.19       42.33     18.81 o
   8  13   4       48.64        6.22     20.06 o
   9  13   4       75.87       81.05     30.59 o
  10  13   4       55.59       50.26     45.54 o
  -9  14   4       34.34       94.23     61.08 o
  -8  14   4        1.42       26.52     35.14 o
  -7  14   4       23.66       45.05     26.52 o
  -6  14   4      177.01      246.45     47.69 o
  -5  14   4      184.53      139.88     43.22 o
  -4  14   4       18.72      -12.11     16.10 o
  -3  14   4       96.69      113.04     17.86 o
  -2  14   4       26.20       29.85     13.32 o
  -1  14   4       45.74       17.84     12.63 o
   0  14   4      113.47      115.38     12.83 o
   1  14   4      190.49      199.48     23.80 o
   2  14   4      184.26      188.00     20.23 o
   3  14   4       44.90       38.28     11.78 o
   4  14   4        9.50       28.05     11.92 o
   5  14   4       31.61       28.09     11.59 o
   6  14   4       78.63       81.34     23.12 o
   7  14   4        2.61       29.27     17.64 o
   8  14   4       43.94       31.79     26.66 o
   9  14   4       37.52       16.61     26.71 o
  10  14   4        1.53       80.45     49.91 o
  -8  15   4       23.87      -55.61     55.61 o
  -7  15   4       93.11       54.97     46.34 o
  -6  15   4       32.58       -7.27     40.42 o
  -5  15   4        5.49       43.12     38.49 o
  -4  15   4      116.96      152.76     26.02 o
  -3  15   4       25.66      -18.72     18.72 o
  -2  15   4       10.98       32.57     23.28 o
  -1  15   4        7.65       -4.98     22.78 o
   0  15   4        0.47       12.84     16.23 o
   1  15   4       80.53       91.99     17.08 o
   2  15   4       91.16       81.69     15.28 o
   3  15   4       55.40       60.16     13.39 o
   4  15   4      262.89      268.50     19.91 o
   5  15   4      114.65       76.55     16.29 o
   6  15   4       11.33       17.71     19.82 o
   7  15   4        4.27        8.08     37.75 o
   8  15   4       34.61       42.63     41.39 o
   9  15   4       40.37       33.02     52.49 o
  -7  16   4       18.13      -37.07     37.07 o
  -6  16   4        4.65      -33.15     33.15 o
  -4  16   4      153.89      152.41     43.25 o
  -3  16   4      115.23      132.20     30.51 o
  -2  16   4        0.84      -26.41     26.41 o
  -1  16   4        0.31       36.47     27.42 o
   0  16   4       20.92       38.99     18.65 o
   1  16   4        4.56       15.62     23.64 o
   2  16   4        0.06        0.16     13.41 o
   3  16   4       50.15       31.76     13.37 o
   4  16   4       35.05       42.59     14.47 o
   5  16   4        0.35       18.80     16.46 o
   6  16   4       10.91       43.43     18.87 o
   7  16   4       15.11       46.95     27.34 o
   8  16   4       22.48       85.68     45.05 o
  -6  17   4       12.08      -25.94     51.17 o
  -5  17   4       63.23       30.64     51.30 o
  -4  17   4       18.69       14.03     32.05 o
  -3  17   4       25.15       23.72     36.37 o
  -2  17   4       58.93        9.89     23.71 o
  -1  17   4       27.13       25.71     23.09 o
   0  17   4       47.21       66.58     26.52 o
   1  17   4        5.29      -18.07     27.23 o
   2  17   4       37.16       11.62     16.29 o
   3  17   4       56.19       42.29     18.98 o
   4  17   4       38.99       30.73     19.30 o
   5  17   4       10.66       -1.57     18.40 o
   6  17   4       57.74       50.03     21.84 o
   7  17   4       32.73        1.91     38.39 o
  -5  18   4        9.04       53.42     51.43 o
  -4  18   4       16.26       11.39     48.14 o
  -3  18   4        1.43      -23.78     23.78 o
  -2  18   4       44.81       66.48     28.48 o
  -1  18   4       98.58      224.15     75.72 o
   0  18   4        8.32      -36.85     36.85 o
   1  18   4        0.07        0.48     20.94 o
   2  18   4       44.15       10.31     38.58 o
   3  18   4       30.26       -8.34     23.61 o
   4  18   4       15.92       22.71     35.47 o
   5  18   4       22.26       19.51     32.09 o
   6  18   4       22.50      -45.51     45.51 o
  -3  19   4        4.58      -64.40     64.40 o
  -2  19   4       13.76       28.01     73.86 o
  -1  19   4       31.18       67.00     37.68 o
   0  19   4        0.01       30.93     32.29 o
   1  19   4       17.60      -33.71     50.78 o
   2  19   4       30.54       51.54     25.43 o
   3  19   4       10.26      -42.01     42.01 o
   4  19   4       11.18       36.30     45.76 o
  -4 -15   5       27.71       29.31     39.57 o
  -3 -15   5        2.93      -30.97     30.97 o
  -2 -15   5       12.37       16.00     37.64 o
  -1 -15   5       15.18       18.09     25.23 o
   0 -15   5       11.90        6.00     28.70 o
   1 -15   5        0.40      -11.55     66.62 o
   2 -15   5       11.58       90.50     47.95 o
  -6 -14   5       37.46       20.21     30.98 o
  -5 -14   5       25.95      -18.71     28.72 o
  -4 -14   5        0.90      -21.10     21.10 o
  -3 -14   5        0.55       28.45     22.12 o
  -2 -14   5       34.91       78.90     39.61 o
  -1 -14   5       11.41       46.98     20.95 o
   0 -14   5        0.18       -1.07     25.82 o
   1 -14   5       15.47       58.57     29.85 o
   2 -14   5      110.69      139.14     26.39 o
   3 -14   5        1.01      -37.20     37.20 o
  -7 -13   5        5.23      -36.23     36.23 o
  -6 -13   5       42.89      106.92     70.68 o
  -5 -13   5       10.18      -16.84     32.38 o
  -4 -13   5       48.96       90.46     31.55 o
  -3 -13   5        0.50       21.09     30.44 o
  -2 -13   5       21.62       32.39     23.08 o
  -1 -13   5        5.10       -6.91     27.41 o
   0 -13   5        5.04       17.74     51.10 o
   1 -13   5       20.10       23.41     20.42 o
   2 -13   5        3.45       -8.76     12.17 o
   3 -13   5        0.47        6.68     26.37 o
   4 -13   5        0.90       -6.72     23.07 o
   5 -13   5        3.82      -14.87     35.14 o
   6 -13   5        1.95       14.87     44.54 o
  -8 -12   5       13.18       40.81     87.23 o
  -7 -12   5      113.77       64.00     27.52 o
  -6 -12   5       27.61      -28.63     28.63 o
  -5 -12   5        3.47       19.55     20.33 o
  -4 -12   5      154.30      140.12     48.67 o
  -3 -12   5       13.39       19.56     26.99 o
  -2 -12   5       42.39       30.43     21.46 o
  -1 -12   5        0.47        8.57     19.38 o
   0 -12   5       93.79      107.64     13.86 o
   1 -12   5      257.06      303.90     28.99 o
   2 -12   5       28.72       49.61     11.28 o
   3 -12   5        0.55       17.94     12.20 o
   4 -12   5       36.40       45.05     12.81 o
   5 -12   5        7.42      -10.11     31.09 o
   6 -12   5        0.06        0.64     35.01 o
   7 -12   5       16.09       27.55     46.34 o
  -9 -11   5        0.36       36.10     34.05 o
  -8 -11   5       15.18       25.04     58.15 o
  -7 -11   5       94.19      144.84     32.27 o
  -6 -11   5       39.17       36.27     23.11 o
  -5 -11   5        0.24       -6.85     20.64 o
  -4 -11   5        5.15        8.32     21.05 o
  -3 -11   5        0.88        5.48     16.73 o
  -2 -11   5       59.88       72.68     28.69 o
  -1 -11   5       20.29       60.36     23.44 o
   0 -11   5      272.89      248.38      9.98 o
   1 -11   5        2.31        8.80     11.41 o
   2 -11   5        1.02      -10.02     10.92 o
   3 -11   5        9.75       16.02     11.34 o
   4 -11   5       36.63       65.66     18.52 o
   5 -11   5       10.94      -14.48     14.48 o
   6 -11   5       13.09       -1.35     33.60 o
   7 -11   5       30.65       28.83     39.52 o
   8 -11   5        2.13       63.59     50.85 o
 -10 -10   5        6.74      -16.73     60.31 o
  -9 -10   5        4.90       19.02     82.10 o
  -8 -10   5       21.42       34.68     25.60 o
  -7 -10   5        1.83      -10.15     19.21 o
  -6 -10   5       29.97       23.67     18.29 o
  -5 -10   5      220.48      220.34     22.82 o
  -4 -10   5      129.01      138.30     39.33 o
  -3 -10   5       12.08        8.44     13.16 o
  -2 -10   5      200.99      166.89     16.29 o
  -1 -10   5      159.66      170.99     52.46 o
   0 -10   5      112.38      117.69     17.25 o
   1 -10   5      142.41      162.90     10.52 o
   2 -10   5       88.91       93.36     10.78 o
   3 -10   5       54.91       32.51     15.02 o
   4 -10   5      122.65      115.97     10.96 o
   5 -10   5       11.87       -1.97     13.83 o
   6 -10   5      164.60      161.21     18.34 o
   7 -10   5        1.10      -34.82     34.82 o
   8 -10   5        0.02      -12.04     40.16 o
   9 -10   5       13.12       64.94     36.82 o
 -10  -9   5       14.44       26.51     30.56 o
  -9  -9   5        6.68       27.92     48.95 o
  -8  -9   5       14.48       26.27     68.52 o
  -7  -9   5        3.09       19.50     18.70 o
  -6  -9   5       36.65       39.75     18.16 o
  -5  -9   5       94.09       54.37     30.41 o
  -4  -9   5       27.54        7.35     13.60 o
  -3  -9   5       11.83       -4.59     11.70 o
  -2  -9   5      128.01      147.43     21.41 o
  -1  -9   5      173.83      179.33     20.92 o
   0  -9   5      393.74      370.15     18.48 o
   1  -9   5      494.87      497.97     23.90 o
   2  -9   5      299.53      324.25     12.31 o
   3  -9   5        5.13       -6.43      8.09 o
   4  -9   5      113.45       93.98      9.12 o
   5  -9   5      574.56      563.52     19.64 o
   6  -9   5       99.04      117.35     21.57 o
   7  -9   5        3.96       -4.80     20.21 o
   8  -9   5        1.85       17.38     34.76 o
   9  -9   5       45.78       30.77     48.85 o
  10  -9   5       14.47       74.34     54.26 o
 -11  -8   5        0.78      -24.07     42.80 o
 -10  -8   5       31.54       60.72     50.49 o
  -9  -8   5        1.15       78.47     28.67 o
  -8  -8   5        0.05       13.76     19.23 o
  -7  -8   5       55.22       55.83     15.76 o
  -6  -8   5       81.63       95.27     10.93 o
  -5  -8   5       61.80       47.86     13.93 o
  -4  -8   5        7.11       15.30     11.46 o
  -3  -8   5      221.82      174.99     16.54 o
  -2  -8   5     1305.61     1317.32     36.32 o
  -1  -8   5      244.61      243.61     58.09 o
   0  -8   5      177.20      189.41      8.12 o
   1  -8   5      144.82      113.24      9.10 o
   2  -8   5      162.14      168.58     15.31 o
   3  -8   5       33.23       22.92      6.89 o
   4  -8   5      211.60      211.24     16.92 o
   5  -8   5      287.91      270.10     14.89 o
   6  -8   5       67.75       59.39     11.94 o
   7  -8   5       99.07      109.67     18.58 o
   8  -8   5      136.62      108.90     30.06 o
   9  -8   5        1.06       62.18     45.51 o
  10  -8   5       18.78       58.25     48.85 o
 -10  -7   5      123.71      140.18     49.17 o
  -9  -7   5       10.51       23.27     16.02 o
  -8  -7   5       65.74       60.34     11.75 o
  -7  -7   5       75.32       82.82     13.82 o
  -6  -7   5        7.07        0.10      9.32 o
  -5  -7   5       10.56        7.13      7.51 o
  -4  -7   5        2.11        1.90     12.41 o
  -3  -7   5      810.16      922.69     28.96 o
  -2  -7   5      449.99      450.10     17.88 o
  -1  -7   5      182.18      185.67     15.93 o
   0  -7   5      464.56      498.17     17.41 o
   1  -7   5     1136.29     1136.67     25.49 o
   2  -7   5      271.11      309.26     10.74 o
   3  -7   5      648.56      620.36     30.02 o
   4  -7   5      415.28      434.75     25.57 o
   5  -7   5        2.05       -8.26      8.26 o
   6  -7   5       53.86       67.70     11.20 o
   7  -7   5      317.31      269.26     16.58 o
   8  -7   5       69.00       32.05     25.36 o
   9  -7   5       17.97       78.85     44.09 o
  10  -7   5        0.42        8.05     35.46 o
  11  -7   5       96.20      123.90     64.30 o
 -10  -6   5       65.08       66.09     24.56 o
  -9  -6   5        1.58       17.27     36.75 o
  -8  -6   5        5.27      -11.90     11.90 o
  -7  -6   5        6.67       -0.16      8.47 o
  -6  -6   5       34.90       24.26     22.79 o
  -5  -6   5       37.76       25.12      9.12 o
  -4  -6   5       20.16        6.12     12.03 o
  -3  -6   5      577.02      586.41     21.67 o
  -2  -6   5       77.22       66.91      9.33 o
  -1  -6   5      347.93      359.09     17.20 o
   0  -6   5     1117.94     1022.74     22.35 o
   1  -6   5     1973.16     2183.29     42.57 o
   2  -6   5      481.56      429.05     13.43 o
   3  -6   5      795.65      845.44     39.83 o
   4  -6   5     1192.79     1259.67     37.49 o
   5  -6   5      201.70      199.19     34.89 o
   6  -6   5        1.14       -0.89     14.94 o
   7  -6   5      247.09      229.58     22.86 o
   8  -6   5      122.79      132.54     48.27 o
   9  -6   5       14.39       40.58     21.13 o
  10  -6   5       98.15      123.58     49.43 o
  11  -6   5        3.55       10.68     41.45 o
 -11  -5   5        4.30      -22.96     22.96 o
 -10  -5   5       11.50       20.96     22.08 o
  -9  -5   5      172.38      220.90     19.23 o
  -8  -5   5      967.65      874.81     32.42 o
  -7  -5   5      129.14      149.13     16.92 o
  -6  -5   5        0.05       15.43      8.52 o
  -5  -5   5      268.63      263.66     13.73 o
  -4  -5   5      156.44      145.31     15.25 o
  -3  -5   5      289.09      305.51     16.17 o
  -2  -5   5       21.88        4.32      9.20 o
  -1  -5   5      845.89      833.60     27.44 o
   0  -5   5      419.03      395.28     10.10 o
   1  -5   5      303.62      300.26     22.03 o
   2  -5   5      189.20      155.80     15.33 o
   3  -5   5      887.29      839.87     22.73 o
   4  -5   5      598.49      598.19     16.70 o
   5  -5   5      194.98      193.38     20.76 o
   6  -5   5        3.59       11.53     10.51 o
   7  -5   5       42.67       27.74      7.82 o
   8  -5   5      124.26      109.05     16.90 o
   9  -5   5       23.25       19.86     12.61 o
  10  -5   5       53.39        3.99     43.38 o
  11  -5   5        2.32       36.04     50.07 o
 -12  -4   5       15.51      -41.71     41.71 o
 -11  -4   5        5.45       14.74     26.25 o
 -10  -4   5        0.64       49.66     42.24 o
  -9  -4   5       69.54       53.77     16.29 o
  -8  -4   5     1004.21      997.32     32.17 o
  -7  -4   5      140.92      113.93     12.21 o
  -6  -4   5       34.58       29.32      7.67 o
  -5  -4   5       37.61       38.61     11.07 o
  -4  -4   5     1155.97     1199.38     28.49 o
  -3  -4   5      181.58      201.77     12.43 o
  -2  -4   5      184.34      167.89     12.69 o
  -1  -4   5     1122.26     1148.35     90.78 o
   0  -4   5       13.30       26.52      9.52 o
   1  -4   5        3.64        0.95      5.60 o
   2  -4   5      154.89      168.45      9.19 o
   3  -4   5      386.33      388.37     11.37 o
   4  -4   5        1.09       -7.56      7.56 o
   5  -4   5      575.71      688.42     21.45 o
   6  -4   5      151.52      124.92     16.32 o
   7  -4   5      673.67      695.53     18.33 o
   8  -4   5      122.87      106.02     16.91 o
   9  -4   5      179.62      166.37     24.78 o
  10  -4   5        8.54        1.28     17.64 o
  11  -4   5        3.05      -34.69     34.69 o
  12  -4   5        0.45       39.33     40.03 o
 -12  -3   5        9.96       87.47     46.41 o
 -11  -3   5        8.25        2.49     31.76 o
 -10  -3   5       52.14       47.98     22.01 o
  -9  -3   5       61.17       39.83     15.30 o
  -8  -3   5       76.90       52.41     11.77 o
  -7  -3   5       42.40       40.86     11.55 o
  -6  -3   5      657.24      647.26     18.47 o
  -5  -3   5      969.73      995.25     23.20 o
  -4  -3   5       25.39       33.36      5.92 o
  -3  -3   5     2089.49     2287.11     62.17 o
  -2  -3   5      522.06      471.98     29.61 o
  -1  -3   5     1801.81     1759.28     48.42 o
   0  -3   5      462.63      448.23     12.25 o
   1  -3   5     2769.76     2719.24     48.68 o
   2  -3   5      110.18      104.88     12.49 o
   3  -3   5      123.81      119.79     10.69 o
   4  -3   5      486.02      478.41     15.67 o
   5  -3   5      852.12      837.55     31.22 o
   6  -3   5       56.06       55.19     18.72 o
   7  -3   5      690.36      702.99     22.63 o
   8  -3   5       22.35       32.01      7.31 o
   9  -3   5      310.40      318.16     23.83 o
  10  -3   5        0.23        2.33     20.85 o
  11  -3   5        0.50       93.91     47.95 o
  12  -3   5       16.76        3.35     56.64 o
 -12  -2   5       19.23      -25.62     44.41 o
 -11  -2   5        1.30       -7.68     26.04 o
 -10  -2   5      122.12      137.99     19.38 o
  -9  -2   5       49.84       68.47     16.52 o
  -8  -2   5       59.93       53.12     12.23 o
  -7  -2   5       17.43       30.02     16.16 o
  -6  -2   5      366.86      395.07     26.68 o
  -5  -2   5       51.45       81.54     14.71 o
  -4  -2   5     1117.54     1198.55     23.38 o
  -3  -2   5     1550.13     1571.40     28.11 o
  -2  -2   5      920.38      955.28     20.00 o
  -1  -2   5        3.79       14.07     20.53 o
   0  -2   5      168.49      175.60      8.06 o
   1  -2   5     3506.51     3481.05     63.84 o
   2  -2   5     1291.03     1158.93     24.86 o
   3  -2   5      142.55      132.06      8.62 o
   4  -2   5       50.30       64.12      8.18 o
   5  -2   5       26.41       25.73      7.07 o
   6  -2   5      685.32      691.85     28.58 o
   7  -2   5       12.38       15.44     20.66 o
   8  -2   5      626.79      733.43     79.17 o
   9  -2   5       67.79       64.56     33.92 o
  10  -2   5       17.53      -28.64     29.29 o
  11  -2   5       67.49       54.58     47.24 o
  12  -2   5      132.61       82.58     55.29 o
 -12  -1   5       30.41       51.88     47.82 o
 -11  -1   5      299.35      245.99     28.81 o
 -10  -1   5      120.73       93.23     34.61 o
  -9  -1   5       19.43       11.02     13.84 o
  -8  -1   5       43.48       20.47     10.67 o
  -7  -1   5      272.61      307.40     13.32 o
  -6  -1   5      153.44      161.00     13.69 o
  -5  -1   5      372.37      379.14     24.69 o
  -4  -1   5      829.60      859.71     29.66 o
  -3  -1   5      302.02      326.02      9.93 o
  -2  -1   5      253.33      214.08     16.56 o
  -1  -1   5      682.46      787.68     17.99 o
   0  -1   5     1628.30     1537.48     34.76 o
   1  -1   5      248.26      175.99     15.27 o
   2  -1   5       38.04       27.75     18.26 o
   3  -1   5     4647.98     4944.80    159.14 o
   4  -1   5       98.64       61.68      8.85 o
   5  -1   5      508.17      453.48     22.50 o
   6  -1   5       64.13       34.06     14.12 o
   7  -1   5      746.45      732.14     77.98 o
   8  -1   5      111.40      107.03     22.42 o
   9  -1   5      319.06      280.42     14.16 o
  10  -1   5       26.11       49.95     38.62 o
  11  -1   5      263.04      254.94     43.25 o
  12  -1   5       22.76      -24.65     52.59 o
  13  -1   5        0.47       65.33     64.69 o
 -13   0   5        4.65       18.21     39.78 o
 -12   0   5        7.92      -12.16     49.24 o
 -11   0   5      278.33      343.25     47.89 o
 -10   0   5       91.09       87.13     12.94 o
  -9   0   5       12.28        9.01     10.98 o
  -8   0   5      127.36      133.56     18.81 o
  -7   0   5      301.11      296.19     14.61 o
  -6   0   5       29.56       51.61      7.50 o
  -5   0   5     1507.28     1595.90     40.50 o
  -4   0   5       84.94       74.88      8.44 o
  -3   0   5     2110.59     2022.74     41.60 o
  -2   0   5     1077.13      950.59     20.91 o
  -1   0   5      121.63      105.40      6.94 o
   0   0   5       86.62      102.56     15.51 o
   1   0   5      279.55      305.04     11.54 o
   2   0   5     1300.57     1323.07     41.31 o
   3   0   5     1415.41     1399.03     43.80 o
   4   0   5     3025.22     3122.20     81.46 o
   5   0   5     2043.88     2163.15     64.75 o
   6   0   5       95.77      109.29     30.86 o
   7   0   5      189.34      210.65     23.58 o
   8   0   5       62.11       36.55     17.38 o
   9   0   5      158.05      164.81     14.83 o
  10   0   5      416.08      439.19     21.17 o
  11   0   5      261.45      269.81     53.29 o
  12   0   5        2.86       37.33     33.34 o
  13   0   5       63.23      124.74     64.69 o
 -13   1   5       22.11       50.59     56.00 o
 -12   1   5       60.78      110.00     51.94 o
 -11   1   5      204.59      171.41     48.66 o
 -10   1   5       11.50       20.38     13.48 o
  -9   1   5      307.82      302.94     20.42 o
  -8   1   5       63.09       69.25     15.34 o
  -7   1   5       24.25       31.60     10.66 o
  -6   1   5     1283.49     1388.64     41.13 o
  -5   1   5     2839.86     3308.70     75.71 o
  -4   1   5     1576.16     1644.51     37.17 o
  -3   1   5      291.14      300.77     13.99 o
  -2   1   5      416.57      421.44     11.81 o
  -1   1   5       94.98       92.17     10.48 o
   0   1   5      663.42      658.67     18.09 o
   1   1   5     2924.25     2829.88     59.67 o
   2   1   5     1565.17     1559.13     44.37 o
   3   1   5      477.09      430.23     10.95 o
   4   1   5      766.42      799.04     22.53 o
   5   1   5     1615.42     1735.17     79.59 o
   6   1   5     1256.54     1309.39     51.30 o
   7   1   5      423.10      380.55     27.45 o
   8   1   5        9.31      -22.01     29.41 o
   9   1   5        7.18      -17.19     17.19 o
  10   1   5      112.03      104.37     14.99 o
  11   1   5       98.16       50.07     45.38 o
  12   1   5       19.58       65.39     38.04 o
  13   1   5       33.69        8.69     58.76 o
 -13   2   5       49.43       35.79     61.40 o
 -12   2   5       42.64       49.95     21.44 o
 -11   2   5       47.28       36.40     23.54 o
 -10   2   5       35.43       54.04     60.31 o
  -9   2   5      195.93      200.08     20.02 o
  -8   2   5       19.87       26.08     12.41 o
  -7   2   5        5.16        7.33      9.61 o
  -6   2   5      404.04      368.13     18.70 o
  -5   2   5     2994.41     3200.81     80.42 o
  -4   2   5      173.37      202.53     12.40 o
  -3   2   5      324.47      360.59     14.38 o
  -2   2   5     1443.42     1432.60     34.47 o
  -1   2   5    26134.29    25606.91    823.40 o
   0   2   5      488.36      413.54     14.40 o
   1   2   5     1044.21      964.82     26.20 o
   2   2   5      641.30      622.67     13.65 o
   3   2   5       50.91       52.51     12.94 o
   4   2   5     1008.36     1004.13     29.86 o
   5   2   5     2533.35     2708.01     51.28 o
   6   2   5      995.46     1026.11     38.33 o
   7   2   5        0.42        2.13     18.25 o
   8   2   5      157.16      155.90     16.64 o
   9   2   5      431.66      492.51     37.39 o
  10   2   5       12.10      -14.37     17.38 o
  11   2   5       61.54       30.77     44.80 o
  12   2   5       90.10       68.87     42.09 o
  13   2   5       66.97       48.14     58.18 o
 -13   3   5       65.76      109.35     60.76 o
 -12   3   5        6.93        7.05     59.60 o
 -11   3   5        4.94       32.37     41.19 o
 -10   3   5      345.17      346.89     21.28 o
  -9   3   5      231.62      257.43     15.89 o
  -8   3   5      254.46      235.17     17.99 o
  -7   3   5      744.82      803.91     55.26 o
  -6   3   5        3.04       17.44     34.37 o
  -5   3   5       60.52       45.79     16.77 o
  -4   3   5     1022.89     1099.20     55.06 o
  -3   3   5     1683.55     1547.04     35.86 o
  -2   3   5       26.60       16.71      7.72 o
  -1   3   5     1026.46      902.64     31.62 o
   0   3   5     3837.73     3967.86    108.90 o
   1   3   5     5496.35     5410.63     95.28 o
   2   3   5      280.45      261.64     14.43 o
   3   3   5      819.56      922.49     23.27 o
   4   3   5      267.38      341.39     23.56 o
   5   3   5     1268.02     1223.53     48.22 o
   6   3   5      441.58      424.99     29.29 o
   7   3   5     1355.30     1342.81     68.23 o
   8   3   5      941.41     1010.28     36.52 o
   9   3   5      443.44      475.16     25.71 o
  10   3   5        1.31       20.81     28.58 o
  11   3   5        8.05       14.78     20.06 o
  12   3   5       69.26       87.02     37.52 o
  13   3   5       14.10       63.78     90.04 o
 -12   4   5        0.02       -3.35     51.30 o
 -11   4   5      116.02       45.89     33.73 o
 -10   4   5      169.91       96.48     41.84 o
  -9   4   5       11.06       25.85     22.11 o
  -8   4   5      227.69      223.60     20.91 o
  -7   4   5      759.50      765.46     62.01 o
  -6   4   5       88.79       94.32     15.54 o
  -5   4   5        6.99       19.61     25.33 o
  -4   4   5       24.01       -5.51     24.84 o
  -3   4   5       67.56       55.15     38.84 o
  -2   4   5      218.14      218.62     13.16 o
  -1   4   5     3265.07     3168.49     57.60 o
   0   4   5     1537.90     1528.03     53.32 o
   1   4   5      567.33      505.68     18.51 o
   2   4   5      602.29      630.87     15.72 o
   3   4   5      183.28      202.43     13.68 o
   4   4   5     3365.46     3465.02     73.92 o
   5   4   5       53.29       42.78     10.24 o
   6   4   5        9.43        2.45      8.65 o
   7   4   5      655.21      650.33     25.69 o
   8   4   5     1292.94     1304.23     36.45 o
   9   4   5      228.64      201.92     16.29 o
  10   4   5       31.73       94.64     28.77 o
  11   4   5      181.01      151.67     28.94 o
  12   4   5        6.39       22.26     33.86 o
  13   4   5        9.26      -11.94     33.18 o
 -12   5   5       41.49       64.11     35.79 o
 -11   5   5       82.43      110.00     47.24 o
 -10   5   5        8.76        9.46     41.84 o
  -9   5   5        2.88       -4.67     10.14 o
  -8   5   5     1066.75     1089.55     33.52 o
  -7   5   5      710.66      783.67     36.69 o
  -6   5   5        1.62      -11.96     11.96 o
  -5   5   5      464.97      406.29     26.04 o
  -4   5   5        8.02       25.67     11.61 o
  -3   5   5      516.68      544.16     60.92 o
  -2   5   5     1627.69     1754.99     41.23 o
  -1   5   5     2626.15     2649.18     67.44 o
   0   5   5     1821.27     1659.36     34.71 o
   1   5   5     2400.20     2294.75     45.91 o
   2   5   5     2068.59     2232.84     43.20 o
   3   5   5     1137.82     1046.53     23.07 o
   4   5   5      534.09      629.67     19.92 o
   5   5   5      313.08      319.72     15.45 o
   6   5   5       42.95       32.08     11.95 o
   7   5   5      372.58      387.52     21.66 o
   8   5   5      529.14      509.24     42.86 o
   9   5   5        9.34        7.53     23.56 o
  10   5   5       87.50       74.18     18.11 o
  11   5   5       40.68       41.24     23.87 o
  12   5   5       16.91       60.58     62.11 o
  13   5   5        5.60      -36.41     40.58 o
 -12   6   5       46.11       46.53     41.13 o
 -11   6   5      186.30      241.43     54.64 o
 -10   6   5        1.11      102.40     44.48 o
  -9   6   5       44.33       59.92     38.36 o
  -8   6   5      614.95      607.02     28.60 o
  -7   6   5      656.67      564.03     54.36 o
  -6   6   5       10.58        9.11     17.71 o
  -5   6   5      304.76      316.79     19.46 o
  -4   6   5      190.16      152.31     13.50 o
  -3   6   5     1139.51     1088.48     28.77 o
  -2   6   5      890.27      874.20     54.06 o
  -1   6   5     1238.44     1259.50     42.84 o
   0   6   5       31.99       39.07      7.51 o
   1   6   5      262.36      259.90     14.21 o
   2   6   5     1006.36     1083.37     36.76 o
   3   6   5       51.00       64.42      4.98 o
   4   6   5      962.73     1078.91     23.89 o
   5   6   5      289.67      273.77     12.26 o
   6   6   5      262.59      247.61     15.82 o
   7   6   5      240.92      241.53     12.41 o
   8   6   5      213.28      222.07     13.96 o
   9   6   5       11.94        2.18     10.92 o
  10   6   5      214.04      210.11     31.60 o
  11   6   5       67.23       70.84     19.32 o
  12   6   5       23.14       88.79     44.06 o
  13   6   5        5.88       -8.13     31.34 o
 -12   7   5       32.99        0.00     59.34 o
 -11   7   5        6.25      -14.16     52.59 o
 -10   7   5        0.17       12.81     43.77 o
  -9   7   5       32.21       -2.00     39.00 o
  -8   7   5      395.35      400.96     15.79 o
  -7   7   5      244.20      247.91     31.72 o
  -6   7   5      198.78      178.71     17.89 o
  -5   7   5     1004.76     1027.92     32.89 o
  -4   7   5     1069.74     1012.86     74.09 o
  -3   7   5        7.01       -4.06     18.98 o
  -2   7   5       87.77       61.53      9.43 o
  -1   7   5     3075.12     3201.02     60.78 o
   0   7   5      332.67      325.63     14.14 o
   1   7   5      109.37      131.21     10.04 o
   2   7   5     2253.74     2197.99     53.37 o
   3   7   5      863.41      786.18     24.42 o
   4   7   5       86.59       90.30      9.78 o
   5   7   5       19.57       16.58     12.47 o
   6   7   5      124.36      117.31     13.03 o
   7   7   5        6.27       -3.80      7.54 o
   8   7   5       47.11       19.00      8.17 o
   9   7   5       22.49       19.09     10.66 o
  10   7   5       16.74       10.12     13.77 o
  11   7   5        2.11       17.96     22.65 o
  12   7   5        0.44       29.35     25.53 o
  13   7   5       20.73        6.86     31.18 o
 -12   8   5        4.20      108.45     65.97 o
 -11   8   5        6.87      -16.80     59.21 o
 -10   8   5        6.89       24.20     49.11 o
  -9   8   5      215.52      257.78     48.34 o
  -8   8   5      150.63      169.42     23.63 o
  -7   8   5        4.24       71.90     48.08 o
  -6   8   5      250.98      205.56     20.01 o
  -5   8   5      622.69      648.95     36.48 o
  -4   8   5      272.15      259.52     15.98 o
  -3   8   5      736.70      691.92     26.29 o
  -2   8   5      574.49      574.47     28.12 o
  -1   8   5      733.89      719.20     21.23 o
   0   8   5      242.08      227.53     14.22 o
   1   8   5     1395.72     1428.12     31.74 o
   2   8   5     1084.47     1067.30     26.23 o
   3   8   5        4.36       -5.37     20.48 o
   4   8   5     2959.48     2991.39     60.37 o
   5   8   5      600.63      592.65     16.98 o
   6   8   5       37.05       25.93     13.65 o
   7   8   5       46.35       49.49     12.15 o
   8   8   5       18.53       31.27     10.23 o
   9   8   5       68.72       54.42     19.40 o
  10   8   5        2.33      -11.82     23.10 o
  11   8   5       13.23       70.10     23.19 o
  12   8   5        8.45       -9.91     35.77 o
 -11   9   5        0.30       -0.64     57.15 o
 -10   9   5       19.22      -26.84     49.05 o
  -9   9   5       93.60       65.01     46.92 o
  -8   9   5       27.23       23.43     25.42 o
  -7   9   5      257.43      205.67     32.34 o
  -6   9   5      883.39      843.88     54.58 o
  -5   9   5      434.97      411.08     22.05 o
  -4   9   5       22.07       40.99     13.22 o
  -3   9   5     1747.22     1806.79     47.43 o
  -2   9   5     2210.53     2318.36     48.36 o
  -1   9   5       33.83       12.32      8.01 o
   0   9   5        6.46       -2.24      8.25 o
   1   9   5      176.39      185.48     11.88 o
   2   9   5       11.10       16.32     10.04 o
   3   9   5        6.11        1.44      6.46 o
   4   9   5     1492.33     1505.61     32.44 o
   5   9   5      178.26      174.33     17.04 o
   6   9   5      122.95      128.33     12.41 o
   7   9   5      211.45      229.12     24.83 o
   8   9   5        4.71        7.70     12.42 o
   9   9   5       23.84       17.99     20.00 o
  10   9   5        5.34       39.26     16.10 o
  11   9   5       16.13       80.17     31.87 o
  12   9   5       39.68       18.31     43.35 o
 -11  10   5       41.54      -60.44     60.44 o
 -10  10   5       23.97      -48.27     48.27 o
  -9  10   5        8.47      -45.51     45.51 o
  -8  10   5        2.25        7.98     30.06 o
  -7  10   5        0.95       30.21     23.33 o
  -6  10   5      309.69      273.24     38.37 o
  -5  10   5        1.34       28.77     14.14 o
  -4  10   5      469.17      412.80     22.43 o
  -3  10   5      602.35      556.83     33.28 o
  -2  10   5      119.97      121.27     14.80 o
  -1  10   5      686.04      672.50     21.83 o
   0  10   5      858.36      859.84     22.98 o
   1  10   5      586.15      557.21     26.41 o
   2  10   5      972.23     1042.93     35.15 o
   3  10   5      524.87      502.57     21.84 o
   4  10   5      598.61      619.22     26.39 o
   5  10   5       75.72       52.93     12.29 o
   6  10   5     1354.19     1165.78     38.15 o
   7  10   5      452.08      587.40     20.80 o
   8  10   5        4.75       -3.49     18.98 o
   9  10   5       35.34       36.77     19.27 o
  10  10   5       21.77       10.60     25.23 o
  11  10   5       15.27       12.45     22.41 o
  12  10   5       41.49       53.92    106.49 o
 -10  11   5        2.68      -52.20     52.20 o
  -9  11   5        3.64        2.64     46.73 o
  -8  11   5       28.52       16.67     44.60 o
  -7  11   5       44.63       29.32     13.30 o
  -6  11   5        1.94      -10.12     10.12 o
  -5  11   5      168.33      141.29     13.81 o
  -4  11   5      904.40      851.18     26.61 o
  -3  11   5      390.73      398.97     29.32 o
  -2  11   5      134.72      141.87     23.89 o
  -1  11   5      593.03      535.53     17.46 o
   0  11   5      343.45      323.78     19.45 o
   1  11   5       84.20      117.97     11.12 o
   2  11   5        7.33        3.97     10.48 o
   3  11   5      267.65      249.02     18.53 o
   4  11   5        8.62       13.70      7.61 o
   5  11   5       57.81       19.39     11.77 o
   6  11   5      298.51      283.48     17.70 o
   7  11   5      308.34      240.46     17.92 o
   8  11   5       98.81       86.10     15.63 o
   9  11   5        0.30       22.65     22.17 o
  10  11   5        5.05       -8.80     31.28 o
  11  11   5       47.19       13.17     29.22 o
 -10  12   5        0.23       -7.98     59.41 o
  -9  12   5      127.58      123.26     40.61 o
  -8  12   5       85.34       15.96     44.54 o
  -7  12   5       11.45        9.27     37.85 o
  -6  12   5       61.74       70.68     19.13 o
  -5  12   5       20.13       12.82     11.74 o
  -4  12   5      198.41      173.66     16.20 o
  -3  12   5      278.29      232.16     14.76 o
  -2  12   5      405.12      428.30     27.94 o
  -1  12   5      536.83      541.08     22.14 o
   0  12   5       33.84       39.37     12.59 o
   1  12   5      252.96      256.75     14.52 o
   2  12   5      374.82      336.13     12.77 o
   3  12   5      206.50      191.26     10.55 o
   4  12   5        0.13        0.85      8.44 o
   5  12   5        5.34       10.54     13.26 o
   6  12   5      271.87      296.16     27.57 o
   7  12   5       85.12      119.78     28.73 o
   8  12   5      116.21      115.05     36.14 o
   9  12   5       87.81      105.99     25.94 o
  10  12   5       77.45      104.58     56.74 o
  11  12   5       24.14       62.01     37.90 o
  -9  13   5      153.05      237.31     47.18 o
  -8  13   5       46.79       76.27     49.75 o
  -7  13   5        2.70      -17.89     40.42 o
  -6  13   5       31.88      115.28     40.42 o
  -5  13   5        8.88       -9.54     40.71 o
  -4  13   5       62.31       76.55     13.79 o
  -3  13   5       24.42       11.56     20.39 o
  -2  13   5      796.45      775.09     38.97 o
  -1  13   5       56.99       69.35     18.89 o
   0  13   5        4.57       -7.82     14.09 o
   1  13   5       37.32       27.87     11.76 o
   2  13   5      150.28      189.40     12.75 o
   3  13   5       12.89       22.10     10.71 o
   4  13   5        5.22        6.23      9.23 o
   5  13   5       39.31       47.24     10.52 o
   6  13   5       45.59       88.89     18.04 o
   7  13   5       56.72       12.27     16.99 o
   8  13   5       57.28      117.17     26.38 o
   9  13   5       26.30       27.11     59.28 o
  10  13   5       50.86       75.58     29.12 o
  11  13   5        6.35       79.21     38.15 o
  -9  14   5       35.60       74.98     47.76 o
  -8  14   5        2.93       35.79     37.07 o
  -7  14   5       55.88       97.32     36.43 o
  -6  14   5      143.07      135.10     33.79 o
  -5  14   5      105.30      110.58     33.57 o
  -4  14   5       90.69       89.51     22.54 o
  -3  14   5        8.47        1.21     22.38 o
  -2  14   5       73.12      102.27     17.13 o
  -1  14   5        3.88       -8.55     10.70 o
   0  14   5      167.21      169.99     21.66 o
   1  14   5      281.63      266.08     15.80 o
   2  14   5       27.30        4.50     13.00 o
   3  14   5        0.26       15.37     10.31 o
   4  14   5      160.45      177.95     14.62 o
   5  14   5      101.46      104.64     14.54 o
   6  14   5        7.22        6.24     21.71 o
   7  14   5        1.89      -17.99     17.99 o
   8  14   5      114.63       93.49     29.55 o
   9  14   5       70.62       76.30     28.65 o
  10  14   5        0.33        4.35     29.38 o
  -8  15   5        1.96       -5.99     42.35 o
  -7  15   5       33.42       39.71     35.72 o
  -6  15   5      119.22       40.42     41.71 o
  -5  15   5        2.27       17.89     25.87 o
  -4  15   5      181.81      138.88     24.19 o
  -3  15   5        1.52      -14.43     15.11 o
  -2  15   5       85.47      100.88     14.25 o
  -1  15   5       30.98       45.50     13.82 o
   0  15   5      346.55      366.33     32.12 o
   1  15   5      156.98      134.85     20.37 o
   2  15   5       25.35       25.63     11.48 o
   3  15   5       18.51       27.89     11.79 o
   4  15   5      119.56      148.30     32.80 o
   5  15   5       59.86       86.15     24.18 o
   6  15   5        0.06      -21.11     21.11 o
   7  15   5       19.17       76.17     42.77 o
   8  15   5       30.89      106.08     29.30 o
   9  15   5       45.42       64.79     88.63 o
  -7  16   5       29.09      -56.25     56.25 o
  -6  16   5        6.30       -9.91     43.06 o
  -5  16   5       23.53      118.82     51.81 o
  -4  16   5      120.55      121.65     31.92 o
  -3  16   5      102.08      123.26     22.51 o
  -2  16   5       22.87       70.54     26.99 o
  -1  16   5       17.88        1.09     26.84 o
   0  16   5       75.82       73.74     27.96 o
   1  16   5       62.94       40.91     17.42 o
   2  16   5        4.43        9.28     14.93 o
   3  16   5      178.65      200.33     42.12 o
   4  16   5      103.65      105.48     17.17 o
   5  16   5       32.33       39.60     14.81 o
   6  16   5       25.38       20.22     28.00 o
   7  16   5       22.05      -31.09     31.09 o
   8  16   5        4.33      -19.74     27.17 o
   9  16   5        2.83       36.11     49.50 o
  -6  17   5        1.10      -13.97     37.85 o
  -5  17   5       18.58       32.57     46.53 o
  -4  17   5       52.87       93.91     43.32 o
  -3  17   5        7.06       60.42     40.94 o
  -2  17   5       21.07       60.12     28.64 o
  -1  17   5       13.10       33.44     23.82 o
   0  17   5       73.53       43.77     19.59 o
   1  17   5        0.76        2.50     35.63 o
   2  17   5       14.80      -33.08     33.08 o
   3  17   5       81.06      100.82     30.48 o
   4  17   5       45.04       35.63     20.44 o
   5  17   5        2.49       18.39     33.14 o
   6  17   5       37.80       24.70     31.96 o
   7  17   5       11.55       52.02     33.70 o
   8  17   5        5.17       54.07     56.16 o
  -5  18   5        6.18      -36.69     37.33 o
  -4  18   5       36.39       11.33     35.40 o
  -3  18   5       15.46       60.33     44.48 o
  -2  18   5       26.12       27.24     34.02 o
  -1  18   5       25.61      -14.32     30.70 o
   0  18   5       44.99       41.70     29.48 o
   1  18   5        0.08       26.59     58.22 o
   2  18   5       56.95      127.09     41.95 o
   3  18   5       31.07       67.12     21.15 o
   4  18   5        8.45       43.68     26.95 o
   5  18   5       52.42      146.21     32.25 o
   6  18   5       39.03       47.52     32.14 o
  -3  19   5        1.66       53.90     41.46 o
  -2  19   5       29.95       49.25     26.95 o
  -1  19   5       26.60       88.55     58.09 o
   0  19   5        5.15       -1.51     42.90 o
   1  19   5        9.36        1.05     36.69 o
   2  19   5       31.87       48.79     25.06 o
   3  19   5        2.30       35.52     30.30 o
   4  19   5        0.10      -17.62     33.74 o
   5  19   5       33.20       15.65     30.35 o
   0  20   5        3.67      -44.38     44.38 o
   1  20   5        2.58       70.05     33.31 o
  -2 -15   6       28.42      -16.83     29.06 o
  -1 -15   6       17.28       23.34     29.20 o
   0 -15   6        1.93       -1.53     31.92 o
   1 -15   6        3.80      -22.74     35.35 o
  -5 -14   6        3.75       -7.58     30.04 o
  -4 -14   6        5.14       42.23     43.81 o
  -3 -14   6        3.26        0.05     26.73 o
  -2 -14   6       29.91      101.28     40.63 o
  -1 -14   6        4.23        3.99     34.45 o
   0 -14   6        0.47      -21.68     29.54 o
   1 -14   6       10.07      -15.65     59.63 o
   2 -14   6        3.86       29.07     30.21 o
   3 -14   6        5.48       -2.70     40.81 o
  -6 -13   6       42.14       81.54     30.74 o
  -5 -13   6        1.30       61.07     26.07 o
  -4 -13   6        5.45        1.47     30.37 o
  -3 -13   6        0.23       18.44     22.71 o
  -2 -13   6        8.80        5.08     24.36 o
  -1 -13   6        7.91       52.13     24.76 o
   0 -13   6       10.68       -8.30     23.23 o
   1 -13   6       46.67      103.39     33.37 o
   2 -13   6       13.08       18.16     58.92 o
   3 -13   6        4.12        1.01     25.94 o
   4 -13   6        0.17       14.03     27.42 o
   5 -13   6       14.05      -32.50     32.50 o
  -7 -12   6       20.04       11.02     45.09 o
  -6 -12   6       25.65       98.93     61.26 o
  -5 -12   6       20.31       12.93     20.76 o
  -4 -12   6       46.55       63.44     22.64 o
  -3 -12   6        8.84       24.84     19.17 o
  -2 -12   6       12.98       -1.54     16.81 o
  -1 -12   6        5.19       49.93     23.94 o
   0 -12   6      151.70      200.17     37.33 o
   1 -12   6        2.42       -3.75     12.57 o
   2 -12   6       16.17        8.55     18.93 o
   3 -12   6       10.86       25.35     13.75 o
   4 -12   6       12.67       30.18     38.55 o
   5 -12   6        0.76       43.49     24.63 o
   6 -12   6        9.87       45.89     37.14 o
   7 -12   6        9.27       88.82     47.11 o
  -8 -11   6        3.32        3.86     25.53 o
  -7 -11   6       59.13       72.63     30.74 o
  -6 -11   6        0.76        7.50     20.00 o
  -5 -11   6       25.07        2.22     21.35 o
  -4 -11   6      126.56      113.49     17.87 o
  -3 -11   6        0.42        9.85     17.98 o
  -2 -11   6        4.18        2.35     23.13 o
  -1 -11   6       33.92       35.75     17.41 o
   0 -11   6       55.64       37.20     17.82 o
   1 -11   6        4.13        6.08      9.61 o
   2 -11   6       54.32       37.57      9.62 o
   3 -11   6       40.65       69.48     31.87 o
   4 -11   6       24.77       13.69     12.01 o
   5 -11   6        0.27       15.26     30.67 o
   6 -11   6       25.70       60.96     24.03 o
   7 -11   6        8.95       -4.70     41.64 o
   8 -11   6        0.03       21.43     46.21 o
  -9 -10   6        5.76      -13.08     35.12 o
  -8 -10   6        7.95       16.30     27.18 o
  -7 -10   6       25.58       22.49     21.52 o
  -6 -10   6       22.51       43.24     19.78 o
  -5 -10   6       34.00       57.12     22.06 o
  -4 -10   6       43.90       37.67     15.77 o
  -3 -10   6        0.52       11.71     12.86 o
  -2 -10   6       10.58        8.99     25.32 o
  -1 -10   6        9.27      -19.36     19.36 o
   0 -10   6       15.00      -12.98     15.60 o
   1 -10   6       83.26       96.67     19.05 o
   2 -10   6      145.02      160.96     25.19 o
   3 -10   6      165.39      195.61     22.48 o
   4 -10   6        0.24        5.00     12.78 o
   5 -10   6      103.35      100.42     14.56 o
   6 -10   6       38.82       24.36     19.64 o
   7 -10   6        4.45       -3.35     32.83 o
   8 -10   6        7.75        4.70     28.13 o
 -10  -9   6        1.37       39.61     36.20 o
  -9  -9   6        2.72       47.83     48.92 o
  -8  -9   6        1.72       33.45     46.82 o
  -7  -9   6       10.11       -3.75     17.01 o
  -6  -9   6       18.53      -12.40     16.66 o
  -5  -9   6      300.83      260.87     24.10 o
  -4  -9   6       73.35       99.28     20.06 o
  -3  -9   6        5.29        9.00     23.69 o
  -2  -9   6      436.92      429.98     21.88 o
  -1  -9   6      324.85      269.19     35.60 o
   0  -9   6      233.70      234.31     19.19 o
   1  -9   6      347.29      343.56     18.14 o
   2  -9   6      228.15      226.75     20.70 o
   3  -9   6       42.67       30.32     14.55 o
   4  -9   6       67.12       65.59     11.30 o
   5  -9   6      359.51      308.83     17.22 o
   6  -9   6      105.80       94.50     16.65 o
   7  -9   6        1.37        2.20     13.78 o
   8  -9   6       56.31       76.91     29.41 o
   9  -9   6       11.84       32.12     34.82 o
 -10  -8   6       21.89       -7.92     32.32 o
  -9  -8   6        0.38      -28.59     28.59 o
  -8  -8   6        7.58      -12.67     40.26 o
  -7  -8   6       89.72      124.64     25.95 o
  -6  -8   6       28.04       32.89     16.99 o
  -5  -8   6      123.99      111.66     15.16 o
  -4  -8   6        8.50        1.94     13.93 o
  -3  -8   6      137.68      122.62     14.64 o
  -2  -8   6      435.80      367.50     20.31 o
  -1  -8   6      142.92      145.21     19.06 o
   0  -8   6        1.38       -6.26     10.37 o
   1  -8   6      368.68      352.81     19.48 o
   2  -8   6      778.98      874.75     28.36 o
   3  -8   6      100.50      120.06     17.39 o
   4  -8   6       17.18       21.13     10.05 o
   5  -8   6      928.46      914.81     28.73 o
   6  -8   6      104.36       90.81     11.67 o
   7  -8   6       35.53       54.24     18.82 o
   8  -8   6       23.75       22.01     38.04 o
   9  -8   6       21.89       82.90     34.76 o
  10  -8   6        1.21       -1.35     54.26 o
 -11  -7   6       61.53      146.62     57.15 o
 -10  -7   6       80.65      234.80     55.16 o
  -9  -7   6        0.56      -12.10     37.65 o
  -8  -7   6       25.90        2.63     25.65 o
  -7  -7   6      114.25      131.37     12.61 o
  -6  -7   6       43.35       38.98      5.46 o
  -5  -7   6       15.04       14.11     15.95 o
  -4  -7   6        1.97       -6.93     13.21 o
  -3  -7   6      203.48      208.16     15.10 o
  -2  -7   6      327.89      390.04     18.07 o
  -1  -7   6       50.21       54.22     13.33 o
   0  -7   6      458.94      468.10     26.84 o
   1  -7   6      153.72      150.07     10.65 o
   2  -7   6      970.61     1011.98     25.55 o
   3  -7   6        0.29       20.28     12.72 o
   4  -7   6      358.77      395.49     15.34 o
   5  -7   6       32.02       29.96      9.29 o
   6  -7   6       69.35       84.38     10.96 o
   7  -7   6      179.19      155.09     14.90 o
   8  -7   6       94.69       79.65     12.02 o
   9  -7   6       27.45       86.18     35.40 o
  10  -7   6       47.88      -48.85     48.85 o
 -11  -6   6        6.76      -16.86     32.37 o
 -10  -6   6       42.40       28.32     45.83 o
  -9  -6   6       11.05       48.70     19.25 o
  -8  -6   6       69.81      102.16     17.50 o
  -7  -6   6       56.06       83.20     18.95 o
  -6  -6   6       41.80       33.21      7.80 o
  -5  -6   6        1.66       -1.28     11.15 o
  -4  -6   6       49.05       81.37     13.74 o
  -3  -6   6      606.99      644.31     27.44 o
  -2  -6   6        9.61       -9.72      9.72 o
  -1  -6   6      546.82      512.59     21.76 o
   0  -6   6      704.69      752.33     17.69 o
   1  -6   6      378.36      390.46     20.07 o
   2  -6   6       62.60       62.19      7.53 o
   3  -6   6      689.71      640.66     16.84 o
   4  -6   6      483.45      465.25     16.65 o
   5  -6   6       40.51       37.29      8.18 o
   6  -6   6        5.83       -1.05      8.49 o
   7  -6   6      220.84      243.68     19.74 o
   8  -6   6       90.50      104.77     10.85 o
   9  -6   6        1.88       53.42     42.03 o
  10  -6   6       11.01      -10.68     32.76 o
  11  -6   6        4.74      -54.19     54.19 o
 -11  -5   6        8.18        7.40     43.19 o
 -10  -5   6       19.02       56.93     24.85 o
  -9  -5   6      287.47      237.92     25.75 o
  -8  -5   6      183.84      178.86     19.17 o
  -7  -5   6      214.37      177.01     12.74 o
  -6  -5   6        5.59        8.32      6.82 o
  -5  -5   6       37.33       57.54      8.45 o
  -4  -5   6       12.80       20.74     16.54 o
  -3  -5   6       14.52        3.38     12.39 o
  -2  -5   6      201.52      171.86     11.82 o
  -1  -5   6      291.24      303.50     34.65 o
   0  -5   6       32.74       41.11      5.90 o
   1  -5   6       98.91       99.19     11.67 o
   2  -5   6        1.94       -4.87      7.60 o
   3  -5   6      502.58      508.84     16.71 o
   4  -5   6       27.19       40.04      6.45 o
   5  -5   6       69.07       83.28     12.24 o
   6  -5   6      172.89      185.92     10.24 o
   7  -5   6      180.28      182.99     10.24 o
   8  -5   6       12.45        0.10     14.63 o
   9  -5   6      139.26      127.96     20.59 o
  10  -5   6       68.76      124.09     52.71 o
  11  -5   6        0.25       64.11     40.10 o
 -11  -4   6        4.93        9.84     25.52 o
 -10  -4   6        0.81       33.43     23.76 o
  -9  -4   6      123.73      126.71     17.03 o
  -8  -4   6      218.71      163.75     21.53 o
  -7  -4   6        8.21        6.02      9.87 o
  -6  -4   6       26.87       25.15      8.54 o
  -5  -4   6      419.59      460.26     21.23 o
  -4  -4   6       47.58       41.27      6.70 o
  -3  -4   6      117.93      143.91     16.75 o
  -2  -4   6      488.94      486.98     38.30 o
  -1  -4   6     1405.43     1591.14     47.69 o
   0  -4   6     1435.21     1423.80     28.28 o
   1  -4   6       61.98       67.46      6.29 o
   2  -4   6      526.76      451.62     16.53 o
   3  -4   6       13.86        2.83      6.33 o
   4  -4   6      197.08      207.45      9.92 o
   5  -4   6      310.35      339.90     12.90 o
   6  -4   6      279.52      285.90     14.31 o
   7  -4   6      139.23      130.16      9.76 o
   8  -4   6       13.36        5.84     11.32 o
   9  -4   6       49.71       46.78     37.43 o
  10  -4   6       16.09      -36.69     42.67 o
  11  -4   6        0.66      -49.37     49.37 o
  12  -4   6        1.03      -12.68     60.05 o
 -12  -3   6       17.79        5.41     43.77 o
 -11  -3   6        3.77       23.34     64.62 o
 -10  -3   6       60.34       63.37     18.88 o
  -9  -3   6       83.75       98.55     16.61 o
  -8  -3   6      561.37      538.69     38.43 o
  -7  -3   6      232.26      213.18     14.51 o
  -6  -3   6       42.37       67.82      8.23 o
  -5  -3   6      372.15      379.25     12.56 o
  -4  -3   6      110.86      108.73      7.66 o
  -3  -3   6      631.49      621.29     17.26 o
  -2  -3   6        5.04       -2.67      2.67 o
  -1  -3   6       66.07       89.93     21.08 o
   0  -3   6      121.63      110.72     14.24 o
   1  -3   6      234.03      243.87      9.10 o
   2  -3   6      129.75      134.87     11.99 o
   3  -3   6      192.32      192.58     11.45 o
   4  -3   6      107.57       96.91     10.40 o
   5  -3   6      294.15      315.31     12.06 o
   6  -3   6       21.32       38.26     24.14 o
   7  -3   6       37.78       54.53     17.53 o
   8  -3   6      420.46      416.71     22.56 o
   9  -3   6      283.68      296.31     52.75 o
  10  -3   6        3.83       -9.32     19.57 o
  11  -3   6        6.31       -8.69     36.62 o
  12  -3   6       46.32       -6.69     57.99 o
 -12  -2   6        0.04       16.86     45.83 o
 -11  -2   6       13.84       30.97     24.12 o
 -10  -2   6      110.62       78.20     17.28 o
  -9  -2   6      153.44      186.02     18.50 o
  -8  -2   6        6.96       32.25     12.72 o
  -7  -2   6      452.37      483.07     21.18 o
  -6  -2   6      130.07      148.98     13.93 o
  -5  -2   6        8.93       13.23      8.76 o
  -4  -2   6      595.12      633.54     18.22 o
  -3  -2   6     2922.25     2992.32     48.80 o
  -2  -2   6        2.50       -3.95      3.95 o
  -1  -2   6      498.85      494.43     19.16 o
   0  -2   6       36.89       25.26     13.10 o
   1  -2   6      468.91      449.75     15.09 o
   2  -2   6     1070.10     1112.07     31.75 o
   3  -2   6      680.51      824.35     86.57 o
   4  -2   6      199.59      213.40     10.25 o
   5  -2   6      120.24      119.01     21.18 o
   6  -2   6      456.19      436.33     16.93 o
   7  -2   6       18.05       22.81     11.00 o
   8  -2   6      221.29      215.92     22.19 o
   9  -2   6      131.25      105.46     17.64 o
  10  -2   6        4.36       40.44     22.43 o
  11  -2   6       61.24       80.58     51.94 o
  12  -2   6       79.44       58.64     41.97 o
 -12  -1   6        0.10       69.45     45.18 o
 -11  -1   6      147.06      121.47     25.78 o
 -10  -1   6      187.36      191.19     26.37 o
  -9  -1   6       28.17       22.30     11.03 o
  -8  -1   6       43.30       39.85     11.21 o
  -7  -1   6      131.37      141.16     11.10 o
  -6  -1   6     1089.89     1165.74     26.30 o
  -5  -1   6      126.52      138.25     10.68 o
  -4  -1   6     1052.91     1090.71     25.78 o
  -3  -1   6     3190.79     3306.06     53.34 o
  -2  -1   6       41.69       43.13     12.45 o
  -1  -1   6      183.20      143.62      8.70 o
   0  -1   6       22.13       14.32     10.13 o
   1  -1   6       11.72        5.14      4.98 o
   2  -1   6     1748.77     1829.00     51.88 o
   3  -1   6      837.40      843.94     55.61 o
   4  -1   6        1.92       27.49     11.58 o
   5  -1   6      751.50      739.57     22.05 o
   6  -1   6       84.60       97.13     11.16 o
   7  -1   6       26.26        7.35     25.78 o
   8  -1   6       15.96        1.44     33.40 o
   9  -1   6       16.77       93.33     35.34 o
  10  -1   6      144.22      223.21     35.98 o
  11  -1   6      112.42      187.17     49.95 o
  12  -1   6       55.71       12.68     54.64 o
 -12   0   6       42.77      -24.97     35.08 o
 -11   0   6      125.17      168.09     40.68 o
 -10   0   6       27.13       62.87     28.47 o
  -9   0   6       51.40       54.08     13.26 o
  -8   0   6       35.11       69.57     10.51 o
  -7   0   6      270.14      253.31     14.97 o
  -6   0   6       24.84       19.04     12.64 o
  -5   0   6      957.58      994.79     70.78 o
  -4   0   6      383.69      366.32     13.17 o
  -3   0   6        7.43       14.63      9.92 o
  -2   0   6        3.81       11.38     10.17 o
  -1   0   6      143.84      164.46     14.22 o
   0   0   6      747.76      790.63     24.74 o
   1   0   6      100.35      124.40      7.79 o
   2   0   6      432.06      391.46     14.73 o
   3   0   6     2482.76     2488.55    108.26 o
   4   0   6       80.52       72.76      8.91 o
   5   0   6      267.72      287.28     23.72 o
   6   0   6      148.62      156.78     20.61 o
   7   0   6      781.47      813.97     37.18 o
   8   0   6        0.78      -12.64     17.06 o
   9   0   6       53.19       44.29     12.42 o
  10   0   6       50.95       48.15     16.41 o
  11   0   6      113.17       84.70     36.69 o
  12   0   6        1.56      -54.00     54.00 o
 -12   1   6       95.26      157.88     52.65 o
 -11   1   6      237.05      179.96     30.96 o
 -10   1   6        9.95       11.34     46.99 o
  -9   1   6      442.72      450.58     23.61 o
  -8   1   6       25.98        5.30     10.20 o
  -7   1   6      126.56      113.25     11.49 o
  -6   1   6      379.77      459.57     31.05 o
  -5   1   6     1561.21     1573.05     39.11 o
  -4   1   6      432.20      451.94     16.24 o
  -3   1   6       30.86       27.19      7.39 o
  -2   1   6      285.21      273.31     10.43 o
  -1   1   6     1163.20     1087.96     27.92 o
   0   1   6      570.97      604.63     29.99 o
   1   1   6     1436.28     1327.82     29.57 o
   2   1   6     1001.06     1012.33     25.80 o
   3   1   6      108.17      105.25      9.08 o
   4   1   6      169.51      163.14     21.20 o
   5   1   6      246.37      282.47     11.88 o
   6   1   6      243.52      183.90     28.96 o
   7   1   6      415.80      431.14     39.52 o
   8   1   6       30.83       21.45     21.78 o
   9   1   6       10.09       26.16     47.82 o
  10   1   6      309.86      337.99     25.78 o
  11   1   6       18.52      -20.02     40.74 o
  12   1   6       57.31      173.59     58.76 o
  13   1   6       69.71       11.33     44.73 o
 -12   2   6        1.49       27.41     50.24 o
 -11   2   6        8.33       37.13     25.97 o
 -10   2   6      216.68      206.88     21.88 o
  -9   2   6      197.02      179.92     37.76 o
  -8   2   6       10.50       16.42     10.54 o
  -7   2   6      315.26      321.35     17.21 o
  -6   2   6      772.11      878.80     36.36 o
  -5   2   6      490.72      489.89     17.71 o
  -4   2   6       57.67       72.33     23.59 o
  -3   2   6      541.95      616.49     20.31 o
  -2   2   6     3934.89     3683.13     67.78 o
  -1   2   6      693.62      724.03     17.58 o
   0   2   6     1107.63     1059.51     27.22 o
   1   2   6      128.71      114.08      7.74 o
   2   2   6     1474.11     1410.92     28.54 o
   3   2   6      267.09      405.84     18.45 o
   4   2   6        0.38       21.26     17.48 o
   5   2   6     2011.32     2032.32     57.17 o
   6   2   6      424.89      436.23     38.42 o
   7   2   6        0.82        0.92     15.14 o
   8   2   6      211.30      205.07     24.67 o
   9   2   6      600.96      604.48     47.02 o
  10   2   6      154.48      164.27     20.13 o
  11   2   6       47.08       74.28     46.15 o
  12   2   6       17.26       28.30     40.13 o
  13   2   6       10.55       45.32     29.90 o
 -12   3   6        4.90       34.54     32.37 o
 -11   3   6        0.49      -31.02     31.02 o
 -10   3   6      469.01      497.45     30.00 o
  -9   3   6      398.65      419.35     26.47 o
  -8   3   6        3.01        0.65     10.28 o
  -7   3   6      878.86      805.42     84.60 o
  -6   3   6      645.96      684.16     36.70 o
  -5   3   6      350.40      366.81     34.85 o
  -4   3   6      575.00      522.08     19.53 o
  -3   3   6     1629.24     1569.37     38.36 o
  -2   3   6     1152.13     1119.57     31.25 o
  -1   3   6     1613.43     1474.09     30.44 o
   0   3   6      528.13      564.28     32.49 o
   1   3   6      713.47      747.24     21.59 o
   2   3   6      519.11      533.86     15.41 o
   3   3   6     3301.92     3356.48     81.26 o
   4   3   6     1129.08     1130.08     28.76 o
   5   3   6      414.64      359.92     30.90 o
   6   3   6        2.32       -7.87     10.93 o
   7   3   6      146.38      193.57     17.56 o
   8   3   6      196.40      187.79     14.97 o
   9   3   6      519.04      526.57     62.82 o
  10   3   6        0.02        3.87     16.19 o
  11   3   6       50.37       30.29     43.99 o
  12   3   6      179.41      263.82     67.10 o
  13   3   6       12.45      112.87     33.02 o
 -12   4   6       14.82       62.05     57.35 o
 -11   4   6      165.14      186.20     51.30 o
 -10   4   6        4.95       32.26     13.42 o
  -9   4   6      117.50      110.39     14.79 o
  -8   4   6      288.85      238.15     15.35 o
  -7   4   6      503.75      484.33     30.05 o
  -6   4   6      131.04      122.80     49.46 o
  -5   4   6       84.47       60.35     15.88 o
  -4   4   6     1821.46     2013.35     48.56 o
  -3   4   6     1281.09     1385.82     34.31 o
  -2   4   6       63.05       88.55     19.37 o
  -1   4   6     1780.23     1719.06     38.36 o
   0   4   6    11052.56    10976.10    174.40 o
   1   4   6     4888.97     4554.86     80.17 o
   2   4   6      299.08      318.61     16.09 o
   3   4   6      315.83      330.18     10.98 o
   4   4   6     1274.33     1288.12     33.42 o
   5   4   6      382.42      321.58     38.12 o
   6   4   6        5.26      -10.61     10.61 o
   7   4   6      492.31      475.83     21.60 o
   8   4   6      565.46      570.14     29.71 o
   9   4   6      263.21      220.60     31.30 o
  10   4   6        3.58       -1.76     13.35 o
  11   4   6       16.73      -12.44     24.29 o
  12   4   6       61.43       94.28     30.77 o
  13   4   6       12.95      -19.12     41.90 o
 -12   5   6       26.27      -29.67     53.29 o
 -11   5   6      159.54      119.33     39.13 o
 -10   5   6       52.92        4.70     29.67 o
  -9   5   6      243.86      194.42     31.35 o
  -8   5   6      350.33      312.97     51.68 o
  -7   5   6     2032.24     2046.81    121.74 o
  -6   5   6      571.33      560.99     54.84 o
  -5   5   6      137.74      146.70     36.88 o
  -4   5   6      159.54      149.73     17.79 o
  -3   5   6     6629.55     7119.00    171.42 o
  -2   5   6      169.92      157.66     20.20 o
  -1   5   6      959.93      854.50     28.85 o
   0   5   6    10352.32    10782.35    162.18 o
   1   5   6       91.73      108.52     13.51 o
   2   5   6       15.56       20.08      8.76 o
   3   5   6      943.66      998.39     23.80 o
   4   5   6     1053.69     1023.49     26.53 o
   5   5   6      406.53      412.76     16.75 o
   6   5   6      486.42      435.40     23.40 o
   7   5   6       39.17       42.48     12.92 o
   8   5   6       99.43       70.78     15.82 o
   9   5   6       36.28       24.02     16.23 o
  10   5   6        0.71        7.14     23.38 o
  11   5   6        5.21      -19.92     19.92 o
  12   5   6       18.86      -30.53     30.53 o
  13   5   6        5.83       32.62     37.02 o
 -12   6   6       79.78       32.37     39.13 o
 -11   6   6       65.16      107.81     39.07 o
 -10   6   6       17.02       55.22     33.66 o
  -9   6   6       13.66       25.29     10.55 o
  -8   6   6      143.37      153.36     77.17 o
  -7   6   6      711.53      743.93     72.18 o
  -6   6   6       51.35       39.07     14.61 o
  -5   6   6      141.22      132.03     16.35 o
  -4   6   6      137.48      108.65     19.94 o
  -3   6   6     1536.29     1725.19     55.59 o
  -2   6   6      483.61      470.17     24.29 o
  -1   6   6     4268.65     4689.13     97.67 o
   0   6   6       64.75       48.39      9.63 o
   1   6   6      552.81      631.52     17.62 o
   2   6   6      382.78      422.81     20.00 o
   3   6   6     1620.60     1454.49     27.05 o
   4   6   6      165.10      157.78      8.09 o
   5   6   6       60.07       50.45     19.95 o
   6   6   6      108.11      101.51     18.73 o
   7   6   6       64.79       80.13     20.45 o
   8   6   6       28.43        5.48     14.48 o
   9   6   6       25.59       43.03     18.95 o
  10   6   6       70.39       64.49     17.34 o
  11   6   6        6.45       -8.34     21.18 o
  12   6   6       25.62       19.36     40.39 o
  13   6   6       15.55      -56.41     56.41 o
 -12   7   6       24.59       12.81     42.42 o
 -11   7   6       14.65      -53.87     53.87 o
 -10   7   6        0.27       17.51     44.41 o
  -9   7   6        0.79       31.54     28.19 o
  -8   7   6      264.18      426.47     48.98 o
  -7   7   6      728.12      595.41     47.34 o
  -6   7   6       98.82      108.03     18.08 o
  -5   7   6     1185.47     1229.82     38.83 o
  -4   7   6     1750.56     1778.84     46.83 o
  -3   7   6      245.06      290.76     23.72 o
  -2   7   6        4.51        4.47     12.51 o
  -1   7   6     4289.64     4496.93     79.77 o
   0   7   6       38.94       57.73      9.39 o
   1   7   6        6.58       13.27      7.96 o
   2   7   6     5345.67     5564.75     99.42 o
   3   7   6     3676.97     3942.49     87.48 o
   4   7   6     1203.73     1230.59     24.74 o
   5   7   6     1765.39     1762.40     39.01 o
   6   7   6       43.24       23.19      7.57 o
   7   7   6       29.29       31.30      7.22 o
   8   7   6      116.99      100.17      9.48 o
   9   7   6       31.51       81.93     12.14 o
  10   7   6        8.89       12.65     28.97 o
  11   7   6        0.93       79.31     24.08 o
  12   7   6        4.74       15.44     29.64 o
 -12   8   6        0.72      -65.97     65.97 o
 -11   8   6       23.66       18.15     53.81 o
 -10   8   6       20.03       11.39     48.34 o
  -9   8   6       21.60      -35.53     39.58 o
  -8   8   6       12.24       10.04     33.47 o
  -7   8   6        0.27       -1.72     17.31 o
  -6   8   6      523.81      489.56     32.09 o
  -5   8   6      166.94      189.24     15.61 o
  -4   8   6       70.29       87.32     15.06 o
  -3   8   6        7.52       26.85     11.25 o
  -2   8   6      734.76      636.60     37.32 o
  -1   8   6      935.11      952.88     23.21 o
   0   8   6      923.45      985.65     41.26 o
   1   8   6     3641.74     3865.90     75.30 o
   2   8   6     1008.06     1023.75     30.33 o
   3   8   6      198.78      214.46     11.04 o
   4   8   6      665.05      615.38     28.25 o
   5   8   6      203.00      186.03     26.31 o
   6   8   6       88.58      103.23      9.93 o
   7   8   6      187.85      197.00     11.96 o
   8   8   6      134.98      103.85     15.78 o
   9   8   6       25.18        5.41     16.52 o
  10   8   6        0.10       -3.31     21.87 o
  11   8   6       45.34       27.45     37.40 o
  12   8   6       23.37       12.79    106.01 o
 -11   9   6        7.12       -6.69     52.39 o
 -10   9   6       46.42      122.10     52.97 o
  -9   9   6       30.40        0.00     44.86 o
  -8   9   6       29.76       33.30     10.40 o
  -7   9   6        2.04       21.49     17.66 o
  -6   9   6      102.73      113.02     21.06 o
  -5   9   6      188.19      184.13     20.23 o
  -4   9   6      587.37      595.07     42.50 o
  -3   9   6      387.85      324.24     20.28 o
  -2   9   6      471.46      481.68     17.99 o
  -1   9   6       13.89       36.98     17.94 o
   0   9   6        6.64        6.64      8.75 o
   1   9   6     2649.16     2558.20     52.11 o
   2   9   6      210.09      236.02      8.64 o
   3   9   6       23.63       35.40      9.94 o
   4   9   6     1733.13     1824.65     43.75 o
   5   9   6       58.06       29.78     18.80 o
   6   9   6       17.28       55.88     10.73 o
   7   9   6      623.87      689.94     25.84 o
   8   9   6       58.77       94.13     11.70 o
   9   9   6        2.28      -12.40     12.40 o
  10   9   6       28.22       13.58     17.32 o
  11   9   6       48.20       54.99     31.69 o
  12   9   6       73.12      101.09     37.99 o
 -11  10   6        1.23       -2.70     61.72 o
 -10  10   6       50.33      110.51     55.61 o
  -9  10   6       34.69       -3.99     44.09 o
  -8  10   6      111.08      108.71     44.02 o
  -7  10   6       73.40       96.94     29.74 o
  -6  10   6       42.04       17.33     18.31 o
  -5  10   6       30.64       17.75     25.69 o
  -4  10   6      482.74      456.17     21.87 o
  -3  10   6      724.08      736.81     28.25 o
  -2  10   6      109.89      142.98     26.37 o
  -1  10   6      333.80      289.92     14.55 o
   0  10   6      301.35      277.72     13.55 o
   1  10   6      212.10      204.98     15.38 o
   2  10   6        4.38        4.02      8.26 o
   3  10   6      749.07      817.61     48.49 o
   4  10   6     1106.87     1119.40     42.29 o
   5  10   6        0.97       -0.66      9.20 o
   6  10   6        2.41        1.27     10.14 o
   7  10   6       20.45       -2.42      8.86 o
   8  10   6      196.25      189.79     18.45 o
   9  10   6       14.10       14.42     16.89 o
  10  10   6       11.77      -22.37     33.31 o
  11  10   6       30.68       18.79     67.97 o
  12  10   6       51.38       21.82     34.57 o
 -10  11   6       17.42      -26.71     52.78 o
  -9  11   6        1.24      -47.37     47.37 o
  -8  11   6      388.07      534.54     61.27 o
  -7  11   6       25.47       58.30     25.33 o
  -6  11   6       50.67       28.49     13.32 o
  -5  11   6       24.72       11.11     22.22 o
  -4  11   6      419.85      410.22     41.53 o
  -3  11   6       18.05       18.48     13.20 o
  -2  11   6      828.11      873.05     43.09 o
  -1  11   6      144.26      166.60     17.99 o
   0  11   6      457.20      445.66     34.04 o
   1  11   6        3.93       -0.68      8.47 o
   2  11   6        1.39        4.97      6.34 o
   3  11   6      506.52      499.50     16.12 o
   4  11   6      205.19      218.74     13.04 o
   5  11   6        1.33        8.64     17.82 o
   6  11   6      534.30      512.98     30.45 o
   7  11   6      149.69      167.87     17.01 o
   8  11   6      143.08      158.05     38.27 o
   9  11   6       52.89       79.05     20.46 o
  10  11   6        9.48       24.82     45.38 o
  11  11   6       61.97       96.96     32.13 o
 -10  12   6       25.78       30.70     58.06 o
  -9  12   6       61.19      253.66     57.93 o
  -8  12   6      139.74      213.30     50.53 o
  -7  12   6       11.10       -1.35     37.85 o
  -6  12   6        0.18      -11.29     14.29 o
  -5  12   6      258.22      255.56     19.09 o
  -4  12   6      407.45      403.98     20.46 o
  -3  12   6       35.40       31.74     13.44 o
  -2  12   6      177.61      188.97     16.16 o
  -1  12   6      523.04      480.22     20.63 o
   0  12   6      117.85      122.97     13.03 o
   1  12   6        0.67        8.00      8.83 o
   2  12   6       96.60       84.79     23.57 o
   3  12   6       56.23       74.59      8.20 o
   4  12   6        2.49       -0.42     10.32 o
   5  12   6        8.57        9.63     10.54 o
   6  12   6      455.14      442.21     33.78 o
   7  12   6       98.37      116.61     21.66 o
   8  12   6       34.70      -33.47     33.47 o
   9  12   6       20.71       32.99     19.93 o
  10  12   6       42.42       10.36     44.99 o
  11  12   6       20.76      -36.42     36.42 o
  -9  13   6       94.18       98.35     43.19 o
  -8  13   6       16.51      108.13     48.40 o
  -7  13   6        1.45       78.85     43.77 o
  -6  13   6      193.50      181.67     49.79 o
  -5  13   6        2.41        8.69     16.42 o
  -4  13   6      150.34      153.70     27.78 o
  -3  13   6      541.55      529.22     24.41 o
  -2  13   6      250.92      283.14     35.86 o
  -1  13   6      216.38      234.89     21.18 o
   0  13   6        4.77       18.98     13.63 o
   1  13   6       49.17       54.75     14.53 o
   2  13   6      177.44      177.68     10.66 o
   3  13   6       48.61       39.71     15.24 o
   4  13   6        0.72       -5.52      8.24 o
   5  13   6       92.00      100.39     18.64 o
   6  13   6      125.57       92.09     18.54 o
   7  13   6        0.04      -23.57     23.57 o
   8  13   6      155.86      195.01     29.23 o
   9  13   6       18.19       39.81     29.26 o
  10  13   6       19.35       40.19     40.58 o
  11  13   6       20.86      -19.42     30.49 o
  -9  14   6       63.77       97.51     47.11 o
  -8  14   6       21.30      -16.54     50.98 o
  -7  14   6       22.61      -17.19     43.70 o
  -6  14   6       41.81       51.68     27.81 o
  -5  14   6        0.44       10.10     22.35 o
  -4  14   6        0.12      -23.88     23.88 o
  -3  14   6      123.40      138.49     15.38 o
  -2  14   6       73.49       78.88     15.37 o
  -1  14   6       52.36       46.52     17.04 o
   0  14   6       22.88       44.23     15.21 o
   1  14   6      293.41      338.65     17.07 o
   2  14   6      156.39      156.04     19.36 o
   3  14   6        1.58       -6.86     10.40 o
   4  14   6       65.07       76.23     10.94 o
   5  14   6      138.07      182.94     28.94 o
   6  14   6       69.94       81.53     27.54 o
   7  14   6        2.02        7.63     17.20 o
   8  14   6      176.98      204.47     33.24 o
   9  14   6       67.25      111.72     29.34 o
  10  14   6        4.28        0.20    102.56 o
  -8  15   6       26.26      103.24     46.99 o
  -7  15   6       59.60      113.80     41.00 o
  -6  15   6       31.03      127.76     35.08 o
  -5  15   6       24.51       76.27     43.12 o
  -4  15   6      112.78      123.69     25.80 o
  -3  15   6        6.79       21.18     24.30 o
  -2  15   6      144.50      142.84     20.38 o
  -1  15   6      305.46      279.72     47.88 o
   0  15   6       63.91       50.57     14.10 o
   1  15   6      231.17      211.16     19.43 o
   2  15   6        8.32       -3.34     12.41 o
   3  15   6       54.37       66.79     21.50 o
   4  15   6       97.67      108.13     14.97 o
   5  15   6       56.17       43.25     29.34 o
   6  15   6       12.12       41.63     19.20 o
   7  15   6       19.61       -1.47     24.55 o
   8  15   6       65.66      110.00     28.29 o
   9  15   6        7.12      -30.28     30.28 o
  -7  16   6       63.40       80.71     37.72 o
  -6  16   6       10.96       28.51     51.68 o
  -5  16   6       34.02       68.35     47.76 o
  -4  16   6       37.98       68.89     57.03 o
  -3  16   6        6.56       -1.24     27.84 o
  -2  16   6      198.05      192.91     27.13 o
  -1  16   6        9.31       33.90     21.28 o
   0  16   6      143.58      204.22     25.13 o
   1  16   6       21.42       19.96     17.89 o
   2  16   6        0.23      -12.21     12.21 o
   3  16   6      143.23      117.96     36.85 o
   4  16   6      191.44      221.24     29.13 o
   5  16   6       13.78       37.59     18.52 o
   6  16   6       19.35       12.97     24.92 o
   7  16   6       10.96       11.54     30.80 o
   8  16   6       10.30      -20.83     28.84 o
   9  16   6        0.03       39.45     34.31 o
  -6  17   6        5.85       82.19     57.03 o
  -5  17   6       35.34       79.04     36.56 o
  -4  17   6       29.40       29.29     34.56 o
  -3  17   6        2.39      -19.74     19.74 o
  -2  17   6        2.34        9.53     36.94 o
  -1  17   6        5.78       29.39     28.03 o
   0  17   6       91.51      106.12     25.76 o
   1  17   6        6.62      -18.43     29.19 o
   2  17   6       28.82       35.18     20.04 o
   3  17   6       97.53      114.29     19.70 o
   4  17   6       14.83       20.88     31.09 o
   5  17   6        0.81       -2.11     27.99 o
   6  17   6       37.22       63.46     33.19 o
   7  17   6        3.54      -27.07     27.07 o
   8  17   6        1.14      -31.88     31.88 o
  -5  18   6       20.80       85.15     58.57 o
  -4  18   6        7.27      -22.01     34.63 o
  -3  18   6        4.07       50.14     30.13 o
  -2  18   6        0.58       -9.00     31.02 o
  -1  18   6       16.12       17.01     26.19 o
   0  18   6       72.30       75.13     59.83 o
   1  18   6       11.58       36.71     21.82 o
   2  18   6       15.51       46.72     18.95 o
   3  18   6       43.06       43.82     34.43 o
   4  18   6        0.32      -23.04     29.86 o
   5  18   6       68.37       55.75     34.27 o
   6  18   6       44.31      -28.89     35.64 o
   7  18   6        1.21       36.08     33.12 o
  -3  19   6        9.47       32.20     34.46 o
  -2  19   6       21.60       68.94     29.74 o
  -1  19   6        1.57      -17.08     37.37 o
   0  19   6        3.20      -30.96     57.96 o
   1  19   6       10.56      -24.00     24.00 o
   2  19   6       11.13       40.39     23.01 o
   3  19   6        6.58       37.97     34.63 o
   4  19   6        0.34       -3.58     74.63 o
   5  19   6       23.11       19.04     38.49 o
  -1  20   6        2.45      -24.54     26.99 o
   0  20   6        7.59      -32.79     39.96 o
   1  20   6        0.20       84.63     48.21 o
   2  20   6        6.21      -24.85     38.97 o
  -3 -14   7       21.20       66.26     43.87 o
  -2 -14   7       12.53       33.96     31.71 o
  -1 -14   7        1.40       62.24     27.66 o
   0 -14   7        0.13      -17.63     33.69 o
   1 -14   7       10.27       49.62     35.53 o
   2 -14   7        1.30      -30.83     48.27 o
  -5 -13   7        0.34       77.84     42.41 o
  -4 -13   7        0.80       12.28     25.75 o
  -3 -13   7        8.73       26.86     29.33 o
  -2 -13   7        0.18      -20.92     20.92 o
  -1 -13   7        6.95       29.78     24.78 o
   0 -13   7       21.11       46.43     25.33 o
   1 -13   7        7.48       13.60     28.19 o
   2 -13   7        1.46       18.17     26.16 o
   3 -13   7        0.03      100.60     45.63 o
   4 -13   7        3.74      -26.13     26.13 o
  -7 -12   7        9.17       81.00    108.20 o
  -6 -12   7        9.21       31.13     23.39 o
  -5 -12   7        8.19       19.40     23.46 o
  -4 -12   7       28.35       12.46     30.97 o
  -3 -12   7       48.16      123.90     79.69 o
  -2 -12   7       18.13       33.74     23.63 o
  -1 -12   7       34.37       41.28     18.29 o
   0 -12   7       74.72      116.03     28.47 o
   1 -12   7       41.60       68.84     69.58 o
   2 -12   7       30.57        3.50     24.29 o
   3 -12   7       48.55        2.00     36.30 o
   4 -12   7       13.63       34.67     31.15 o
   5 -12   7        2.36       21.26     24.32 o
   6 -12   7        8.84      -35.21     40.61 o
  -8 -11   7        5.57       37.69     28.95 o
  -7 -11   7        3.00      -23.95     23.95 o
  -6 -11   7        0.17      -19.89     19.89 o
  -5 -11   7       24.27       32.29     22.19 o
  -4 -11   7       43.04       48.10     46.05 o
  -3 -11   7        3.79       38.23     18.25 o
  -2 -11   7        0.24      -20.52     20.95 o
  -1 -11   7       62.44       68.82     37.86 o
   0 -11   7      120.18      132.64     24.55 o
   1 -11   7        0.02       29.59     21.08 o
   2 -11   7       93.73       83.70     26.86 o
   3 -11   7       48.57       60.74     26.83 o
   4 -11   7        4.63       50.32     23.01 o
   5 -11   7        4.46       -3.32     60.05 o
   6 -11   7       33.93       40.16     27.59 o
   7 -11   7       31.51       23.56     49.11 o
  -8 -10   7       10.70       49.50     31.80 o
  -7 -10   7        0.63      -25.61     25.61 o
  -6 -10   7       33.37       41.38     22.39 o
  -5 -10   7       31.11       80.37     45.05 o
  -4 -10   7       69.84       62.87     17.18 o
  -3 -10   7        3.62        0.07     16.47 o
  -2 -10   7       23.11       13.63     26.29 o
  -1 -10   7      193.92      281.08     76.95 o
   0 -10   7      160.27      166.40     35.85 o
   1 -10   7        8.14       26.91      6.97 o
   2 -10   7      164.18      169.59     12.41 o
   3 -10   7      220.86      260.66     30.53 o
   4 -10   7       12.95       18.29     15.93 o
   5 -10   7       48.89       60.26     16.90 o
   6 -10   7       75.34       30.62     54.48 o
   7 -10   7        9.72       -4.05     38.88 o
   8 -10   7        8.61        1.35     31.47 o
  -9  -9   7        2.09      -14.61     34.13 o
  -8  -9   7        0.17       22.19     26.73 o
  -7  -9   7       18.57       11.61     28.59 o
  -6  -9   7       73.39      115.04     33.06 o
  -5  -9   7        9.59       41.47     20.73 o
  -4  -9   7       50.07       35.74     17.52 o
  -3  -9   7        7.21        1.25     14.98 o
  -2  -9   7      194.41      221.89     19.56 o
  -1  -9   7      177.32      166.46     17.10 o
   0  -9   7      195.35      185.67     26.64 o
   1  -9   7      210.55      237.19     18.31 o
   2  -9   7      394.20      382.61     18.35 o
   3  -9   7      114.28      116.67     14.14 o
   4  -9   7       90.67       97.78     15.08 o
   5  -9   7       52.22       42.34     12.06 o
   6  -9   7       39.66       27.49     18.70 o
   7  -9   7        0.84       -2.23     37.88 o
   8  -9   7       10.83      -23.43     40.10 o
   9  -9   7       18.25       24.07     48.21 o
 -10  -8   7       13.44      -42.26     42.26 o
  -9  -8   7       14.75       66.48     41.50 o
  -8  -8   7        0.25       10.74     20.28 o
  -7  -8   7       96.03       74.81     18.36 o
  -6  -8   7      152.35      141.20     18.27 o
  -5  -8   7      139.66      154.96     17.12 o
  -4  -8   7        2.52        2.47     15.34 o
  -3  -8   7        4.54      -23.32     23.32 o
  -2  -8   7      727.00      735.98     41.81 o
  -1  -8   7       22.44       37.24     14.64 o
   0  -8   7      231.88      204.73     16.52 o
   1  -8   7       50.00       57.85      8.46 o
   2  -8   7      220.09      232.47     17.84 o
   3  -8   7      203.17      175.94     12.66 o
   4  -8   7      205.93      216.03     18.23 o
   5  -8   7      194.24      195.91     21.67 o
   6  -8   7        7.81      -10.14     11.05 o
   7  -8   7       14.50       36.78     16.74 o
   8  -8   7        2.84        5.34     38.10 o
   9  -8   7       33.57       12.68     46.15 o
 -10  -7   7        0.38      -42.29     52.39 o
  -9  -7   7        2.32       75.18     51.04 o
  -8  -7   7       18.52       33.53     27.48 o
  -7  -7   7       35.10       39.76     16.59 o
  -6  -7   7       61.69       19.32     28.69 o
  -5  -7   7       36.12       28.26     15.44 o
  -4  -7   7       46.70       23.34     19.74 o
  -3  -7   7       76.44       52.36     16.07 o
  -2  -7   7       83.06       78.86     12.61 o
  -1  -7   7        6.12       -6.53     11.71 o
   0  -7   7      356.14      413.40     21.65 o
   1  -7   7       33.10       47.57     12.11 o
   2  -7   7        0.68        9.67      7.56 o
   3  -7   7       90.94       89.36     10.50 o
   4  -7   7       92.98       93.66     13.41 o
   5  -7   7      191.29      190.85     18.55 o
   6  -7   7       38.72       16.10     13.12 o
   7  -7   7        0.65        4.84      9.51 o
   8  -7   7       14.83        0.21     15.42 o
   9  -7   7        7.95       18.73     37.40 o
  10  -7   7        4.22       12.74     52.91 o
 -11  -6   7      104.05      132.46     53.10 o
 -10  -6   7       22.07      -44.41     44.41 o
  -9  -6   7        3.52       71.25     44.35 o
  -8  -6   7       31.33       23.75     15.46 o
  -7  -6   7      220.60      238.85     22.52 o
  -6  -6   7       74.06       61.67     13.33 o
  -5  -6   7       21.35       40.85     17.05 o
  -4  -6   7      101.15       95.17     15.25 o
  -3  -6   7      394.90      394.37     27.11 o
  -2  -6   7       39.53       26.39     15.52 o
  -1  -6   7      128.98      130.35     16.82 o
   0  -6   7     1333.17     1425.11     35.09 o
   1  -6   7        0.54        8.48      6.10 o
   2  -6   7      741.03      729.33     17.68 o
   3  -6   7       12.14        6.13      8.04 o
   4  -6   7        7.92       14.89      9.99 o
   5  -6   7        0.59       -8.82      8.82 o
   6  -6   7      210.62      212.82     15.87 o
   7  -6   7       28.67       18.66     12.84 o
   8  -6   7       72.45       74.17     16.43 o
   9  -6   7        0.81      -26.07     32.70 o
  10  -6   7        3.09      -16.73     47.50 o
 -11  -5   7       23.43        9.46     47.18 o
 -10  -5   7        7.10      -18.21     26.97 o
  -9  -5   7       85.35      127.62     34.11 o
  -8  -5   7       11.39       45.43     18.07 o
  -7  -5   7       49.26       55.49     13.30 o
  -6  -5   7       16.49       20.80      7.85 o
  -5  -5   7        9.27        9.63      7.47 o
  -4  -5   7      191.82      188.98     42.51 o
  -3  -5   7       22.97       16.62     13.88 o
  -2  -5   7      340.33      346.00     25.27 o
  -1  -5   7     1090.99     1092.54     79.59 o
   0  -5   7      254.45      266.96     11.99 o
   1  -5   7       28.01       40.38      8.12 o
   2  -5   7      365.82      426.51     25.52 o
   3  -5   7      146.54      119.65      8.95 o
   4  -5   7      104.99       92.79     15.20 o
   5  -5   7      143.85      156.11     18.61 o
   6  -5   7       61.45       61.56      7.73 o
   7  -5   7      355.36      326.47     15.68 o
   8  -5   7       19.38       13.99     15.48 o
   9  -5   7        5.61      -28.00     28.00 o
  10  -5   7        4.15       76.14     37.40 o
  11  -5   7        0.19       32.12     53.49 o
 -11  -4   7        2.93      -29.03     45.18 o
 -10  -4   7        0.27       23.84     26.46 o
  -9  -4   7      578.02      510.39     51.17 o
  -8  -4   7      448.51      383.30     25.35 o
  -7  -4   7      123.08      117.81     11.69 o
  -6  -4   7      116.76      108.06      9.47 o
  -5  -4   7      132.98      137.64     15.64 o
  -4  -4   7       72.94       58.96     12.74 o
  -3  -4   7      308.33      375.18     33.02 o
  -2  -4   7      901.00      907.46     47.82 o
  -1  -4   7      575.03      604.57     26.90 o
   0  -4   7      229.47      256.38      9.75 o
   1  -4   7        9.71       24.46      5.57 o
   2  -4   7      365.76      370.16     14.44 o
   3  -4   7       33.04       31.41      9.90 o
   4  -4   7        2.24        4.44      8.65 o
   5  -4   7      130.98      138.22     10.80 o
   6  -4   7       35.79       20.44      8.23 o
   7  -4   7       95.02       78.64     21.90 o
   8  -4   7        8.97       14.45      9.60 o
   9  -4   7       66.65       81.61     12.25 o
  10  -4   7       21.63       66.04     48.72 o
  11  -4   7        0.45      -51.43     51.43 o
 -11  -3   7        2.09       20.23     27.35 o
 -10  -3   7       36.97       92.28     25.42 o
  -9  -3   7       54.36       60.54     27.46 o
  -8  -3   7      174.64      127.14     34.85 o
  -7  -3   7       21.20       -5.39     15.21 o
  -6  -3   7      191.82      184.05     12.09 o
  -5  -3   7       47.73       42.83      7.18 o
  -4  -3   7      217.13      224.42     10.33 o
  -3  -3   7       20.88       12.00      9.54 o
  -2  -3   7     1542.80     1662.22     60.83 o
  -1  -3   7      612.60      668.09     21.60 o
   0  -3   7      145.37      159.31      7.63 o
   1  -3   7     1395.13     1513.23     36.89 o
   2  -3   7       32.65       33.42      6.59 o
   3  -3   7      100.67      110.40     13.49 o
   4  -3   7      375.40      398.45     61.40 o
   5  -3   7      114.56      110.83      6.83 o
   6  -3   7      200.77      206.74     11.25 o
   7  -3   7       17.41       17.41      8.19 o
   8  -3   7      175.73      226.08     40.23 o
   9  -3   7      106.07      109.79     15.36 o
  10  -3   7        3.19       24.65     42.67 o
  11  -3   7       14.24      -12.68     47.37 o
  12  -3   7       12.85      -10.04     42.74 o
 -12  -2   7        4.74      -43.83     43.83 o
 -11  -2   7       17.99       67.11     55.51 o
 -10  -2   7       96.20       66.13     20.95 o
  -9  -2   7        9.25      -13.71     13.71 o
  -8  -2   7        3.81        5.23     21.74 o
  -7  -2   7      838.98      817.25     39.33 o
  -6  -2   7      180.29      250.97     21.25 o
  -5  -2   7       21.14       12.76      7.77 o
  -4  -2   7      955.31     1002.55     21.12 o
  -3  -2   7        6.74       -0.32      7.92 o
  -2  -2   7       49.38       70.66      9.86 o
  -1  -2   7     1102.28     1071.32     25.94 o
   0  -2   7       33.03       34.48      6.41 o
   1  -2   7     1868.75     1795.14     34.05 o
   2  -2   7      184.23      179.57      9.84 o
   3  -2   7      379.56      338.10     22.30 o
   4  -2   7       26.34       21.26     33.24 o
   5  -2   7      812.45      689.25     90.37 o
   6  -2   7      136.23      120.20      8.60 o
   7  -2   7      792.87      790.05     74.76 o
   8  -2   7        1.15        2.34     18.53 o
   9  -2   7       26.15       48.15     17.46 o
  10  -2   7       11.94      -16.03     31.99 o
  11  -2   7       95.55       78.01     53.36 o
  12  -2   7       45.52       52.71     57.35 o
 -12  -1   7        3.36        4.70     45.83 o
 -11  -1   7       20.60       67.04     26.08 o
 -10  -1   7       91.91       67.43     18.41 o
  -9  -1   7        0.38       10.63     11.55 o
  -8  -1   7      170.13      155.36     14.65 o
  -7  -1   7       67.77      103.96     13.98 o
  -6  -1   7       53.05       52.32     10.67 o
  -5  -1   7      101.36      111.55      9.36 o
  -4  -1   7     1037.04     1101.25     22.60 o
  -3  -1   7      852.02      866.65     33.80 o
  -2  -1   7      324.50      323.67     18.07 o
  -1  -1   7      437.94      501.25     15.71 o
   0  -1   7      746.06      779.96     21.68 o
   1  -1   7       94.72       79.54      6.44 o
   2  -1   7      200.00      168.03     12.83 o
   3  -1   7     1488.23     1491.35     44.95 o
   4  -1   7      635.76      657.65     72.15 o
   5  -1   7      217.55      208.12     24.01 o
   6  -1   7      168.10      155.93     33.05 o
   7  -1   7       90.70      105.54     15.96 o
   8  -1   7      138.17      137.07     13.82 o
   9  -1   7        0.76      -22.62     22.62 o
  10  -1   7       95.95      216.84     46.73 o
  11  -1   7      158.15      138.06     39.33 o
  12  -1   7       70.43       87.34     58.06 o
 -12   0   7       55.04       47.18     35.08 o
 -11   0   7       15.74       21.41     71.99 o
 -10   0   7       19.73       19.90     14.92 o
  -9   0   7      187.80      172.08     16.98 o
  -8   0   7      354.58      388.69     36.20 o
  -7   0   7       74.31       89.80     15.25 o
  -6   0   7       23.05       44.66     12.73 o
  -5   0   7     2016.42     2205.72     65.13 o
  -4   0   7     1409.13     1531.67     32.51 o
  -3   0   7       97.65       87.03      9.19 o
  -2   0   7      649.58      670.51     17.46 o
  -1   0   7     1855.03     2035.38     45.60 o
   0   0   7       15.92       16.45      5.52 o
   1   0   7     1821.08     1838.04     40.03 o
   2   0   7      309.93      299.96     20.68 o
   3   0   7     2059.38     2167.18     61.26 o
   4   0   7      304.89      274.59     35.56 o
   5   0   7      228.00      259.15     55.29 o
   6   0   7      270.48      257.02     12.62 o
   7   0   7      540.15      677.82    116.05 o
   8   0   7        3.07      -21.99     21.99 o
   9   0   7      331.60      280.82     41.45 o
  10   0   7       77.30       76.92     31.41 o
  11   0   7       45.81       59.41     47.37 o
  12   0   7        2.75      -30.06     36.69 o
 -12   1   7      165.02      173.27     46.53 o
 -11   1   7      130.34      135.40     47.28 o
 -10   1   7        4.29       44.45     36.78 o
  -9   1   7      423.54      432.54     34.14 o
  -8   1   7       60.27      115.26     32.81 o
  -7   1   7       45.49       29.84     13.25 o
  -6   1   7      277.68      293.75     36.61 o
  -5   1   7      456.66      424.44     18.15 o
  -4   1   7      409.21      410.89     15.09 o
  -3   1   7      301.20      287.71     18.41 o
  -2   1   7      263.68      209.98     15.43 o
  -1   1   7     1531.15     1456.59     33.52 o
   0   1   7      178.39      223.94     24.85 o
   1   1   7     1714.43     1736.09     63.30 o
   2   1   7     1515.18     1529.57     84.77 o
   3   1   7     1957.44     1943.76     44.01 o
   4   1   7      136.36      143.26     17.28 o
   5   1   7      576.06      587.97     17.63 o
   6   1   7     1057.93     1151.56     44.29 o
   7   1   7      882.33     1001.42     30.73 o
   8   1   7       43.82       48.89     15.86 o
   9   1   7      353.18      413.86     47.56 o
  10   1   7      193.53      157.53     47.21 o
  11   1   7      119.51      107.13     42.58 o
  12   1   7       16.50       -2.64     23.35 o
 -12   2   7       73.62       62.50     30.92 o
 -11   2   7        4.25      -14.14     20.77 o
 -10   2   7      240.11      264.46     33.15 o
  -9   2   7      139.45       98.09     17.00 o
  -8   2   7       38.12       56.81     12.32 o
  -7   2   7      250.08      328.65     20.47 o
  -6   2   7      948.43      987.01     43.55 o
  -5   2   7      547.05      620.35     23.15 o
  -4   2   7       38.18       30.40      9.49 o
  -3   2   7     5924.88     6168.40    105.88 o
  -2   2   7     2030.62     2066.77     38.95 o
  -1   2   7      603.76      601.78     27.19 o
   0   2   7      194.80      190.35     11.87 o
   1   2   7       98.74      170.15     38.53 o
   2   2   7      106.22      109.05     17.14 o
   3   2   7      417.61      415.05     33.96 o
   4   2   7      681.66      694.66     21.77 o
   5   2   7      610.72      634.79     58.96 o
   6   2   7        4.07       16.07      9.77 o
   7   2   7      128.50       85.33     11.94 o
   8   2   7      195.36      214.70     24.72 o
   9   2   7       57.71       76.72     36.14 o
  10   2   7      136.04      196.71     17.02 o
  11   2   7        0.13       -3.56     19.84 o
  12   2   7       22.62       65.52     28.54 o
 -12   3   7       37.15       52.78     45.89 o
 -11   3   7       15.77      -25.62     45.18 o
 -10   3   7      502.53      520.15     42.48 o
  -9   3   7      451.27      479.00     25.49 o
  -8   3   7      258.89      244.92     18.64 o
  -7   3   7      346.28      368.69     20.11 o
  -6   3   7      344.39      346.07     42.72 o
  -5   3   7       43.37       34.26     15.63 o
  -4   3   7       19.38        7.86     17.68 o
  -3   3   7      226.83      300.89     15.42 o
  -2   3   7      880.34      882.17     20.34 o
  -1   3   7     1735.34     1595.51     35.99 o
   0   3   7      505.00      401.73     12.10 o
   1   3   7     2893.43     3079.12     57.18 o
   2   3   7     1210.03     1199.30     24.69 o
   3   3   7      938.51      961.30     21.34 o
   4   3   7      305.67      276.74     11.87 o
   5   3   7     1781.80     1758.57     41.37 o
   6   3   7       15.90       19.28      8.93 o
   7   3   7      110.69      108.93     15.32 o
   8   3   7      135.10      120.54     15.03 o
   9   3   7      361.62      331.42     23.79 o
  10   3   7       20.86       17.16     17.50 o
  11   3   7       49.89       77.75     37.14 o
  12   3   7       42.87       36.14     27.08 o
 -12   4   7        2.24      -22.27     57.28 o
 -11   4   7       41.49       20.21     33.02 o
 -10   4   7      142.91      159.21     18.68 o
  -9   4   7        0.14       -9.89     39.71 o
  -8   4   7        1.67        4.40     15.68 o
  -7   4   7      537.20      591.68     46.71 o
  -6   4   7      529.74      477.07     38.55 o
  -5   4   7        0.76       -1.63     14.10 o
  -4   4   7        5.37      -11.52     15.90 o
  -3   4   7     2666.04     2821.71     62.13 o
  -2   4   7      119.53      138.88      9.99 o
  -1   4   7     6027.38     6063.35    103.80 o
   0   4   7     1230.24     1174.15     25.28 o
   1   4   7      420.25      475.17     11.93 o
   2   4   7      452.69      499.78     15.13 o
   3   4   7      119.41       92.66     11.90 o
   4   4   7       75.82       88.97      9.79 o
   5   4   7       15.43       28.34     14.90 o
   6   4   7        1.19       12.29     16.58 o
   7   4   7       40.83       50.59     41.37 o
   8   4   7       35.89       18.42     13.51 o
   9   4   7       77.01       84.52     48.69 o
  10   4   7       37.71       44.42     16.44 o
  11   4   7        1.73        9.70     34.31 o
  12   4   7       14.22      -13.90     28.74 o
  13   4   7        0.93        7.86     94.71 o
 -12   5   7       22.13       55.22     58.64 o
 -11   5   7       94.63       51.17     51.17 o
 -10   5   7       34.96       52.52     38.36 o
  -9   5   7      122.52       96.82     25.55 o
  -8   5   7       15.03      -22.97     30.28 o
  -7   5   7      949.95     1050.73     50.29 o
  -6   5   7      533.90      536.02     42.20 o
  -5   5   7       10.06       12.37     21.55 o
  -4   5   7     1083.25     1073.59     31.71 o
  -3   5   7      323.55      337.91     14.90 o
  -2   5   7      183.15      218.54     10.80 o
  -1   5   7      779.52      728.01     22.20 o
   0   5   7     3149.26     3285.86     59.30 o
   1   5   7      444.51      413.79     10.75 o
   2   5   7     1327.44     1340.41     35.50 o
   3   5   7     1130.40     1123.94     25.79 o
   4   5   7      561.57      454.15     17.68 o
   5   5   7       43.62        3.24     23.89 o
   6   5   7     1043.16     1042.75     40.14 o
   7   5   7      497.55      479.75     34.75 o
   8   5   7        3.92        0.88     17.34 o
   9   5   7       42.52       35.88     20.11 o
  10   5   7        9.97        0.34     16.31 o
  11   5   7        4.81      -15.29     18.35 o
  12   5   7        0.26       -0.42     69.96 o
 -12   6   7       35.19      -59.28     59.28 o
 -11   6   7        0.45       41.71     48.47 o
 -10   6   7       12.54        9.40     43.06 o
  -9   6   7       13.33       -8.90     23.52 o
  -8   6   7       60.76       83.65     21.47 o
  -7   6   7        0.89       -5.34     15.56 o
  -6   6   7       37.82       54.78     27.39 o
  -5   6   7      473.49      452.69     36.82 o
  -4   6   7      949.56      964.19     41.16 o
  -3   6   7     1540.94     1599.87     39.42 o
  -2   6   7      351.23      374.40     20.57 o
  -1   6   7     2112.18     2259.11     44.87 o
   0   6   7      575.29      571.98     14.92 o
   1   6   7      691.04      678.90     17.80 o
   2   6   7     2280.37     2356.92     47.83 o
   3   6   7      547.29      555.48     22.62 o
   4   6   7      104.71      101.72     22.71 o
   5   6   7      227.02      226.23     15.18 o
   6   6   7      197.91      194.01     16.08 o
   7   6   7       16.35       18.88     10.06 o
   8   6   7      144.25      111.84     32.84 o
   9   6   7       82.97      116.61     24.35 o
  10   6   7        1.00      -14.30     14.30 o
  11   6   7        0.85      -21.37     21.37 o
  12   6   7       22.29        3.38     36.33 o
 -12   7   7        6.46      -39.71     39.71 o
 -11   7   7       28.76       85.41     43.06 o
 -10   7   7        4.03       43.64     29.54 o
  -9   7   7      123.09      165.75     99.83 o
  -8   7   7      111.79       89.14     26.78 o
  -7   7   7      236.78      249.85     74.66 o
  -6   7   7      135.79      136.93     21.21 o
  -5   7   7     1394.20     1512.95     43.89 o
  -4   7   7       11.67       11.30     10.06 o
  -3   7   7      142.90      147.33     18.45 o
  -2   7   7     1790.54     1794.78     55.04 o
  -1   7   7     2792.13     2922.87    103.63 o
   0   7   7        4.56       -5.72      5.72 o
   1   7   7      680.69      779.76     28.67 o
   2   7   7      440.60      501.16     20.72 o
   3   7   7     2382.51     2263.53     49.91 o
   4   7   7      256.19      261.19     14.16 o
   5   7   7      454.19      456.97     16.29 o
   6   7   7       64.73       73.26      9.36 o
   7   7   7       34.26       20.96     10.27 o
   8   7   7      376.58      321.41     16.10 o
   9   7   7      339.45      312.57     31.53 o
  10   7   7       45.80       43.90     14.35 o
  11   7   7        4.83      -20.65     23.57 o
  12   7   7       25.40      -44.95     72.06 o
 -11   8   7        9.41      -29.54     57.80 o
 -10   8   7        3.69      135.49     52.97 o
  -9   8   7       42.29       38.88     30.12 o
  -8   8   7       11.93        2.00     35.46 o
  -7   8   7      136.97      161.14     19.45 o
  -6   8   7      304.29      260.82     20.95 o
  -5   8   7      172.44      165.41     15.30 o
  -4   8   7      160.56      167.42     15.62 o
  -3   8   7      170.52      184.56     17.97 o
  -2   8   7     1144.33     1121.15     48.15 o
  -1   8   7       70.39       71.62     12.35 o
   0   8   7      984.68     1053.69     30.76 o
   1   8   7      390.25      344.66     27.04 o
   2   8   7     2203.42     2232.94     48.60 o
   3   8   7      208.50      187.46     11.54 o
   4   8   7      746.91      735.83     22.13 o
   5   8   7      101.33       94.55      7.55 o
   6   8   7      152.52      145.53     13.61 o
   7   8   7        3.14        8.10      9.10 o
   8   8   7      284.96      348.81     21.64 o
   9   8   7      140.62      132.42     15.19 o
  10   8   7        1.25       -3.05     16.06 o
  11   8   7        5.70        6.79     24.91 o
  12   8   7       38.43       81.62     31.49 o
 -11   9   7        0.20      -58.38     58.38 o
 -10   9   7       42.08      -18.09     51.56 o
  -9   9   7       96.05       66.87     34.11 o
  -8   9   7       37.33      -16.03     40.03 o
  -7   9   7      575.74      629.22     54.77 o
  -6   9   7      704.98      760.25     36.46 o
  -5   9   7      285.22      279.44     34.02 o
  -4   9   7       28.18       34.66     16.03 o
  -3   9   7     1933.90     2020.72     53.82 o
  -2   9   7       20.73      -13.75     13.75 o
  -1   9   7      122.79      120.45     17.99 o
   0   9   7     2021.38     2193.55     46.09 o
   1   9   7     1236.57     1262.56     31.96 o
   2   9   7      705.28      827.34     34.35 o
   3   9   7       38.42       14.61      8.76 o
   4   9   7      576.61      615.67     20.29 o
   5   9   7      261.79      272.20     16.75 o
   6   9   7        1.56        1.72      8.65 o
   7   9   7        2.76       28.20     10.73 o
   8   9   7       84.85       86.21     12.65 o
   9   9   7      124.42      122.85     23.19 o
  10   9   7       54.65      110.83     24.02 o
  11   9   7       37.20       -4.70     26.61 o
  12   9   7       75.39      103.64     28.54 o
 -11  10   7       16.75       12.04     59.67 o
 -10  10   7       27.50       56.19     54.19 o
  -9  10   7       59.49      152.93     36.75 o
  -8  10   7        8.55      -40.68     40.68 o
  -7  10   7      194.22      154.54     41.32 o
  -6  10   7        5.03      -11.87     20.32 o
  -5  10   7       67.41       60.58     14.54 o
  -4  10   7      273.15      238.88     20.10 o
  -3  10   7      842.69      879.29     41.05 o
  -2  10   7        0.25      -11.98     11.98 o
  -1  10   7       26.33       18.61      9.55 o
   0  10   7      669.72      632.99     20.37 o
   1  10   7       67.71       65.03     11.01 o
   2  10   7      607.69      656.34     21.46 o
   3  10   7      165.00      177.22     13.40 o
   4  10   7      523.49      537.99     20.94 o
   5  10   7       65.59       34.30     12.96 o
   6  10   7       32.27       23.94     15.08 o
   7  10   7       27.63       31.35     10.02 o
   8  10   7      100.59      116.34     14.77 o
   9  10   7       32.31       50.17     18.42 o
  10  10   7       20.96       26.06     27.49 o
  11  10   7       52.16       43.90     27.50 o
  12  10   7       12.15       15.84     38.68 o
 -10  11   7        8.81       87.47     54.77 o
  -9  11   7       20.32       22.66     50.01 o
  -8  11   7      217.13      212.27     49.88 o
  -7  11   7       87.30       56.31     37.65 o
  -6  11   7       23.23       63.14     35.91 o
  -5  11   7       23.81       46.63     23.04 o
  -4  11   7      419.04      364.18     21.04 o
  -3  11   7      101.64       99.74     17.12 o
  -2  11   7      163.76      189.60     17.47 o
  -1  11   7      336.60      283.97     19.65 o
   0  11   7        4.83        4.37      9.25 o
   1  11   7      224.33      160.87     13.12 o
   2  11   7      327.44      281.78     16.36 o
   3  11   7      244.27      244.95     16.59 o
   4  11   7      269.68      258.63     15.72 o
   5  11   7      112.51       91.08     11.57 o
   6  11   7      658.55      713.63     47.83 o
   7  11   7      101.90      207.80     16.41 o
   8  11   7       12.75       30.73     18.62 o
   9  11   7       29.35       76.12     26.58 o
  10  11   7       34.96       37.01     34.63 o
  11  11   7       24.45       74.32     39.68 o
 -10  12   7       23.47      -27.35     57.35 o
  -9  12   7       52.68      198.95     55.93 o
  -8  12   7       63.12      137.55     49.17 o
  -7  12   7        1.15      -37.20     37.20 o
  -6  12   7       12.72       20.52     24.55 o
  -5  12   7        2.38      -11.97     20.60 o
  -4  12   7       42.78       55.02     16.41 o
  -3  12   7      387.01      381.19     56.06 o
  -2  12   7      561.52      574.44     27.36 o
  -1  12   7      253.84      262.68     28.81 o
   0  12   7      149.28      143.05     17.87 o
   1  12   7       74.50       72.05     11.28 o
   2  12   7      179.72      179.06     15.78 o
   3  12   7      140.62      143.97     10.30 o
   4  12   7        3.26        6.29     11.45 o
   5  12   7      318.81      332.42     18.17 o
   6  12   7      390.65      411.14     21.66 o
   7  12   7      161.60      137.69     19.55 o
   8  12   7       25.32       -3.12     23.91 o
   9  12   7       38.94       -0.40     28.19 o
  10  12   7       59.28      162.94     30.49 o
  11  12   7       14.83      -20.12     37.06 o
  -9  13   7       42.78       80.39     57.15 o
  -8  13   7       11.62      -47.76     47.76 o
  -7  13   7       22.27       55.03     41.77 o
  -6  13   7       67.01       47.65     46.31 o
  -5  13   7      453.12      434.57     30.39 o
  -4  13   7       13.06        9.69     25.04 o
  -3  13   7      158.75      119.72     25.81 o
  -2  13   7      223.26      207.53     16.49 o
  -1  13   7      136.29      120.56     22.26 o
   0  13   7        7.78       -1.19      9.99 o
   1  13   7       42.76       71.70     11.64 o
   2  13   7       26.67       39.14      7.58 o
   3  13   7       23.60       34.94     13.60 o
   4  13   7        4.35        4.27     10.84 o
   5  13   7       58.37       57.94     12.13 o
   6  13   7      289.00      292.65     26.15 o
   7  13   7       14.47       28.23     20.43 o
   8  13   7       88.22       83.70     56.51 o
   9  13   7       29.63       54.51     39.94 o
  10  13   7       12.08       88.06    106.36 o
  11  13   7       13.50      -18.22     39.62 o
  -9  14   7        7.37       99.51     46.47 o
  -8  14   7        7.96        3.99     56.96 o
  -7  14   7        1.77      -45.05     45.05 o
  -6  14   7      101.79       72.86     44.41 o
  -5  14   7        2.25       15.92     17.74 o
  -4  14   7        4.07      -26.84     26.84 o
  -3  14   7        1.19      -13.44     16.98 o
  -2  14   7      407.69      373.08     20.62 o
  -1  14   7       48.53       42.75     13.41 o
   0  14   7      218.94      213.86     29.14 o
   1  14   7      202.56      195.17     15.59 o
   2  14   7      401.78      379.62     21.33 o
   3  14   7       32.16       10.52     10.79 o
   4  14   7      185.96      224.46     20.32 o
   5  14   7       71.02       83.17     34.97 o
   6  14   7      182.14      183.05     54.13 o
   7  14   7       84.66       87.04     20.89 o
   8  14   7      107.78       56.83     45.51 o
   9  14   7       35.31       -9.73     76.72 o
  10  14   7        3.57       16.57     29.01 o
  -8  15   7        8.78      187.94     65.52 o
  -7  15   7        3.09      -49.62     49.62 o
  -6  15   7       98.22       88.76     47.05 o
  -5  15   7        3.94       24.52     41.77 o
  -4  15   7       20.24       55.21     75.69 o
  -3  15   7      182.87      232.85     32.37 o
  -2  15   7       77.75       57.78     20.68 o
  -1  15   7       46.37       47.49     21.29 o
   0  15   7      165.66      182.91     17.35 o
   1  15   7      208.26      176.73     39.02 o
   2  15   7        0.56       11.82     20.40 o
   3  15   7        7.50        2.49     10.64 o
   4  15   7       58.51       50.12     11.85 o
   5  15   7       87.54       97.93     16.97 o
   6  15   7        5.66       -9.32     24.37 o
   7  15   7       42.69       50.23     34.50 o
   8  15   7       45.62       71.62     40.77 o
   9  15   7        6.63      -16.03     30.08 o
  -7  16   7       23.32      -39.00     56.90 o
  -6  16   7        2.34        4.63     37.78 o
  -5  16   7        3.90      109.42     49.75 o
  -4  16   7        7.36        5.61     27.43 o
  -3  16   7        0.28       14.01     36.37 o
  -2  16   7      115.38      121.28     41.12 o
  -1  16   7        5.91      -18.06     22.36 o
   0  16   7      135.65      107.72     20.26 o
   1  16   7      192.63      169.38     29.99 o
   2  16   7       52.94       73.05     13.16 o
   3  16   7      128.15      121.19     16.67 o
   4  16   7      163.66      172.68     17.61 o
   5  16   7       95.06      103.58     30.83 o
   6  16   7       32.10       74.11     27.45 o
   7  16   7       14.24       -5.06     29.48 o
   8  16   7       28.08       24.18     34.50 o
   9  16   7       18.13      -32.13     32.13 o
  -6  17   7        4.12       14.61     38.43 o
  -5  17   7       12.77       46.47     49.82 o
  -4  17   7       17.82       56.51     47.18 o
  -3  17   7        0.17       17.96     43.19 o
  -2  17   7       35.91       26.06     24.91 o
  -1  17   7        8.37       -3.57     42.93 o
   0  17   7       41.09       93.86     25.93 o
   1  17   7        0.05      -30.88     57.38 o
   2  17   7       29.81       23.52     16.16 o
   3  17   7       17.76       25.26     16.62 o
   4  17   7        5.90      -13.17     17.23 o
   5  17   7        0.34      -10.08     29.51 o
   6  17   7       21.94       56.77     30.18 o
   7  17   7        3.16       14.81     29.39 o
   8  17   7        1.36      -26.01     33.20 o
  -5  18   7       17.76       26.58     60.50 o
  -4  18   7        4.44       71.89     53.23 o
  -3  18   7       21.77       68.55     45.96 o
  -2  18   7        0.27      -22.71     23.49 o
  -1  18   7        0.49       -7.89     31.66 o
   0  18   7        2.41       24.00     45.05 o
   1  18   7       45.25       22.23     28.00 o
   2  18   7       12.73        4.57     25.65 o
   3  18   7       13.03      -22.57     22.57 o
   4  18   7        2.05       25.66     27.80 o
   5  18   7       43.31       52.98     41.26 o
   6  18   7       24.17       46.81     35.72 o
   7  18   7        5.40        2.70     44.93 o
  -4  19   7        0.01      -57.35     57.35 o
  -3  19   7       39.80      185.37     57.99 o
  -2  19   7       39.68       53.89     41.77 o
  -1  19   7        2.04      -12.10     50.04 o
   0  19   7        4.57      -36.08     36.08 o
   1  19   7       29.56       18.26     34.51 o
   2  19   7        9.26       23.35     27.97 o
   3  19   7        0.55        3.76     36.09 o
   4  19   7       16.91       70.84     38.26 o
   5  19   7       10.01       89.18     38.19 o
  -1  20   7       29.66       21.41     45.79 o
   0  20   7       14.58       74.53     64.91 o
   1  20   7        3.80       20.07     35.56 o
   2  20   7        1.42      -47.05     47.05 o
   3  20   7        9.31       34.31     72.67 o
  -4 -13   8        2.43       23.03     67.78 o
  -3 -13   8       25.19       -9.91     25.38 o
  -2 -13   8        2.80        6.23     30.55 o
  -1 -13   8        4.40       11.09     24.63 o
   0 -13   8        3.80      -22.16     24.10 o
   1 -13   8       50.03       65.14     37.59 o
   2 -13   8        5.31      165.22     51.04 o
   3 -13   8       33.04      -27.55     46.99 o
  -5 -12   8        6.43      -37.93     44.76 o
  -4 -12   8        3.93       54.19     22.63 o
  -3 -12   8       39.58       23.44     32.19 o
  -2 -12   8        4.88      -26.03     26.03 o
  -1 -12   8       14.04       37.34     20.30 o
   0 -12   8       47.39       60.17     59.50 o
   1 -12   8       24.21       69.44     27.03 o
   2 -12   8        1.62       23.49     41.00 o
   3 -12   8        6.94       35.59     43.70 o
   4 -12   8       11.32      -14.74     39.58 o
   5 -12   8        0.37      -39.58     39.58 o
  -7 -11   8        1.98       -4.04     36.26 o
  -6 -11   8        8.29       76.70     92.90 o
  -5 -11   8       29.79       35.35     42.27 o
  -4 -11   8       22.49       37.55     48.81 o
  -3 -11   8       11.58       17.51     22.29 o
  -2 -11   8       11.34       18.10     20.22 o
  -1 -11   8       97.17       66.41     39.90 o
   0 -11   8      113.30      117.07     29.38 o
   1 -11   8        4.52      -23.99     23.99 o
   2 -11   8       11.76       41.64     37.65 o
   3 -11   8      150.96      183.50     44.35 o
   4 -11   8       52.55       84.73     31.96 o
   5 -11   8        0.79        1.45     23.62 o
   6 -11   8       23.76       -8.11     41.97 o
  -8 -10   8       41.33       45.96     73.05 o
  -7 -10   8        5.95       -8.82     29.47 o
  -6 -10   8        0.41      -26.11     26.11 o
  -5 -10   8       18.59       -5.77     23.60 o
  -4 -10   8       28.15       51.52     38.24 o
  -3 -10   8       14.69       10.31     20.54 o
  -2 -10   8        0.38      -16.06     16.06 o
  -1 -10   8      161.65      151.92     22.84 o
   0 -10   8       95.53      110.44     58.92 o
   1 -10   8        0.63        8.22     16.80 o
   2 -10   8       32.35       55.74     12.98 o
   3 -10   8      103.24      103.48     26.94 o
   4 -10   8       13.40        8.55     26.97 o
   5 -10   8        5.39       -6.05     19.68 o
   6 -10   8       41.16       29.17     23.73 o
   7 -10   8        5.05      -26.20     42.99 o
  -8  -9   8        0.16       20.05     43.38 o
  -7  -9   8       40.98       65.31     27.39 o
  -6  -9   8      101.85       99.06     28.14 o
  -5  -9   8       63.71       43.96     31.46 o
  -4  -9   8        0.02        8.77     27.94 o
  -3  -9   8       61.42       85.33     16.37 o
  -2  -9   8       53.17       73.03     21.23 o
  -1  -9   8      144.16      165.17     17.46 o
   0  -9   8       10.15       18.73     32.12 o
   1  -9   8      158.39      189.12     12.87 o
   2  -9   8       98.36       95.02     14.16 o
   3  -9   8      187.40      182.22     13.17 o
   4  -9   8       46.07       35.29     14.91 o
   5  -9   8       99.80      159.63     34.18 o
   6  -9   8       38.63        8.34     19.60 o
   7  -9   8        4.11       -5.34     32.83 o
   8  -9   8        0.56      -16.73     45.51 o
  -9  -8   8       10.55        1.26     98.48 o
  -8  -8   8        1.13       17.63     26.67 o
  -7  -8   8       13.85       -4.41     20.43 o
  -6  -8   8      140.32      156.40     22.18 o
  -5  -8   8      102.18       88.72     19.61 o
  -4  -8   8       31.66       47.19     15.59 o
  -3  -8   8       53.78       44.92     14.52 o
  -2  -8   8        0.44       20.64     14.95 o
  -1  -8   8        1.52       27.57     15.99 o
   0  -8   8       97.33       93.52     15.22 o
   1  -8   8      459.31      473.05     20.05 o
   2  -8   8      254.90      251.57     12.45 o
   3  -8   8        0.51        7.50      8.78 o
   4  -8   8       71.88       77.59     13.85 o
   5  -8   8       72.27       69.06     24.44 o
   6  -8   8        1.37      -10.58     16.55 o
   7  -8   8        1.54      -18.76     35.56 o
   8  -8   8       40.28      114.25     44.09 o
   9  -8   8       17.86       14.74     52.20 o
 -10  -7   8        4.79      -37.59     55.67 o
  -9  -7   8        2.08        3.35     49.62 o
  -8  -7   8       14.12       40.55     28.51 o
  -7  -7   8      135.15      178.56     27.03 o
  -6  -7   8       75.27       66.39     18.45 o
  -5  -7   8       19.53       -1.43     13.45 o
  -4  -7   8       87.65       54.76     41.46 o
  -3  -7   8      241.46      260.76     22.20 o
  -2  -7   8       67.92       52.25     12.20 o
  -1  -7   8      345.44      314.32     22.01 o
   0  -7   8      489.64      490.42     29.07 o
   1  -7   8      117.37      123.03      7.56 o
   2  -7   8        6.10       25.17     13.41 o
   3  -7   8       19.58       12.57      9.87 o
   4  -7   8       67.72      104.65     13.77 o
   5  -7   8       51.84       74.91     13.60 o
   6  -7   8        4.61      -12.66     12.66 o
   7  -7   8       28.43        2.77     14.80 o
   8  -7   8        8.08       74.73     42.74 o
 -10  -6   8        1.26       32.25     51.04 o
  -9  -6   8        8.94      -45.63     47.63 o
  -8  -6   8       19.94      -27.48     27.48 o
  -7  -6   8      128.48       88.34     28.14 o
  -6  -6   8       41.44       71.29     24.94 o
  -5  -6   8        0.50       27.56     21.34 o
  -4  -6   8      219.86      251.04     17.26 o
  -3  -6   8       95.88      133.72     23.61 o
  -2  -6   8       24.31       27.62     17.85 o
  -1  -6   8      508.69      530.93     28.79 o
   0  -6   8        3.26       11.22     37.04 o
   1  -6   8       28.10       18.79      6.23 o
   2  -6   8      299.42      300.20     12.16 o
   3  -6   8      334.15      369.51     20.97 o
   4  -6   8       13.68       45.76     10.46 o
   5  -6   8       24.85       20.66     25.57 o
   6  -6   8      183.38      133.71     17.46 o
   7  -6   8       44.16       53.84     18.34 o
   8  -6   8       14.77       -5.19     13.74 o
   9  -6   8        7.51      -33.40     42.09 o
  10  -6   8       69.88       91.01     52.20 o
 -11  -5   8       49.61       82.71     54.45 o
 -10  -5   8        0.71      -11.46     36.94 o
  -9  -5   8       12.23       84.57     41.64 o
  -8  -5   8        0.57       -1.05     18.21 o
  -7  -5   8       78.71       58.03     11.87 o
  -6  -5   8       26.14       40.53     20.22 o
  -5  -5   8      249.92      260.58     25.17 o
  -4  -5   8      137.48      160.73     22.52 o
  -3  -5   8        0.80      -10.98     10.98 o
  -2  -5   8      274.35      282.13     29.36 o
  -1  -5   8      540.22      546.20     27.53 o
   0  -5   8      527.53      558.50     39.05 o
   1  -5   8       34.33       50.55      7.16 o
   2  -5   8      360.42      328.29     23.13 o
   3  -5   8       21.89       26.79     10.29 o
   4  -5   8       26.71       -2.24     28.71 o
   5  -5   8       28.35       20.50     24.27 o
   6  -5   8      219.57      207.54     24.51 o
   7  -5   8       64.36       70.11     13.52 o
   8  -5   8        2.39       24.62     14.13 o
   9  -5   8       23.23       54.07     41.39 o
  10  -5   8        1.72       57.48     52.84 o
 -11  -4   8       33.07       -2.00     47.11 o
 -10  -4   8       10.37       20.21     44.41 o
  -9  -4   8      274.29      225.31     60.02 o
  -8  -4   8       16.66       20.83     16.21 o
  -7  -4   8        2.79       -8.06     17.44 o
  -6  -4   8       88.15       71.74     21.76 o
  -5  -4   8       70.85       76.72     14.48 o
  -4  -4   8       32.11       46.97     35.91 o
  -3  -4   8       58.15       58.64     21.56 o
  -2  -4   8      808.06      896.78     57.93 o
  -1  -4   8      725.16      717.44     67.84 o
   0  -4   8        1.64        3.54      5.00 o
   1  -4   8      281.17      278.62     11.67 o
   2  -4   8        4.93        0.84      6.43 o
   3  -4   8       54.80       56.41     16.36 o
   4  -4   8       72.88       68.31     15.99 o
   5  -4   8       26.96       11.97     16.79 o
   6  -4   8       22.51      -19.80     40.23 o
   7  -4   8      150.15      125.08     21.06 o
   8  -4   8       29.15       10.61     11.01 o
   9  -4   8       30.00        7.98     30.06 o
  10  -4   8        1.09       20.02     34.76 o
  11  -4   8        1.78       11.39     37.46 o
 -11  -3   8        0.11      -44.48     44.48 o
 -10  -3   8       19.61      -23.90     23.90 o
  -9  -3   8      684.70      621.54     38.97 o
  -8  -3   8       77.32       86.32     22.74 o
  -7  -3   8        0.69       21.19     12.84 o
  -6  -3   8       13.02        4.55     14.19 o
  -5  -3   8      143.80      149.88      9.77 o
  -4  -3   8        0.17       -4.76      5.70 o
  -3  -3   8      627.28      622.35     16.49 o
  -2  -3   8      224.79      228.64      8.87 o
  -1  -3   8       71.30       56.01      9.43 o
   0  -3   8        0.84        3.25      5.65 o
   1  -3   8       62.70       69.20     12.73 o
   2  -3   8      221.22      215.38     21.32 o
   3  -3   8       50.47       52.76     12.10 o
   4  -3   8        1.05       28.25     14.47 o
   5  -3   8        1.01       11.99     16.33 o
   6  -3   8      190.35      204.49     23.90 o
   7  -3   8       52.73       34.14     20.02 o
   8  -3   8      166.71      162.66     38.17 o
   9  -3   8       37.18       34.05     30.70 o
  10  -3   8        0.51      -46.08     46.08 o
  11  -3   8        2.63      -18.02     48.79 o
 -11  -2   8       21.07       59.03     47.66 o
 -10  -2   8        6.63       -0.10     24.05 o
  -9  -2   8      180.44      165.17     17.26 o
  -8  -2   8      253.95      275.61     24.77 o
  -7  -2   8      633.52      632.82     31.54 o
  -6  -2   8       77.22       74.84     13.45 o
  -5  -2   8        7.26        9.06      7.48 o
  -4  -2   8      131.69      123.89     15.21 o
  -3  -2   8      164.00      133.72     13.26 o
  -2  -2   8        4.17       25.68      7.09 o
  -1  -2   8       83.83       89.50      6.52 o
   0  -2   8      852.64      869.37     26.66 o
   1  -2   8      362.14      324.44     11.78 o
   2  -2   8       19.49       20.97      6.18 o
   3  -2   8      240.12      273.74     39.52 o
   4  -2   8      771.32      749.15     70.32 o
   5  -2   8       69.96       50.93     16.14 o
   6  -2   8      121.38      146.61     37.11 o
   7  -2   8        8.94       20.79     30.15 o
   8  -2   8      301.39      290.24     16.46 o
   9  -2   8       51.85       45.74     20.69 o
  10  -2   8       31.36       54.13     45.44 o
  11  -2   8       13.01      -15.38     34.76 o
 -12  -1   8        0.94      -16.86     31.02 o
 -11  -1   8       12.55        9.79     75.31 o
 -10  -1   8        4.85        6.78     19.81 o
  -9  -1   8        0.59      -12.12     15.13 o
  -8  -1   8      195.72      238.94     25.36 o
  -7  -1   8     1386.66     1416.75     35.28 o
  -6  -1   8        0.36       14.87     10.08 o
  -5  -1   8        0.17        0.47      7.76 o
  -4  -1   8      524.32      545.82     15.34 o
  -3  -1   8      157.05      124.71     17.32 o
  -2  -1   8       16.83       13.07      7.56 o
  -1  -1   8      214.84      197.16     10.99 o
   0  -1   8      575.80      574.23     17.14 o
   1  -1   8       26.93       22.21      8.75 o
   2  -1   8        6.29       15.00      9.30 o
   3  -1   8      549.07      489.51     34.82 o
   4  -1   8      106.39      133.94     16.64 o
   5  -1   8      393.59      431.28     41.64 o
   6  -1   8        3.00       28.90     19.48 o
   7  -1   8      196.93      204.87     10.49 o
   8  -1   8      264.11      292.71     28.73 o
   9  -1   8       58.69       77.35     10.24 o
  10  -1   8       79.11       53.72     17.39 o
  11  -1   8      144.82      231.13     61.47 o
  12  -1   8       18.70       -7.34     42.74 o
 -12   0   8       66.58       35.01     35.72 o
 -11   0   8       47.18       35.14     31.41 o
 -10   0   8        2.02       -0.73     16.88 o
  -9   0   8      178.06      171.06     30.43 o
  -8   0   8      127.21       80.80     17.52 o
  -7   0   8      141.77      138.26     11.49 o
  -6   0   8      831.20      840.15     29.65 o
  -5   0   8     1235.90     1323.29     36.07 o
  -4   0   8      722.52      710.79     42.11 o
  -3   0   8      602.17      680.79     23.97 o
  -2   0   8      390.93      387.95     14.33 o
  -1   0   8      488.83      445.63     14.40 o
   0   0   8      121.75      120.54      7.99 o
   1   0   8     1341.37     1415.26     43.05 o
   2   0   8     1157.35     1148.54     30.02 o
   3   0   8      458.28      408.23     43.74 o
   4   0   8      427.59      397.13     33.45 o
   5   0   8        7.72      -14.28     14.80 o
   6   0   8      503.07      528.59     31.31 o
   7   0   8       17.22       25.86      6.16 o
   8   0   8      239.82      197.73     14.25 o
   9   0   8       22.04       42.92     33.44 o
  10   0   8      294.70      335.09     67.36 o
  11   0   8       36.86       30.06     36.11 o
  12   0   8        0.43      -27.42     56.77 o
 -12   1   8       87.37      107.17     41.13 o
 -11   1   8       43.15       44.38     31.06 o
 -10   1   8        2.65      -14.58     14.58 o
  -9   1   8      127.77      125.84     16.51 o
  -8   1   8      181.63      179.45     24.32 o
  -7   1   8       31.00       30.39     14.39 o
  -6   1   8       53.45       52.50     11.47 o
  -5   1   8     1161.14     1188.00     63.12 o
  -4   1   8      131.60      136.44     10.21 o
  -3   1   8      382.59      416.64     20.54 o
  -2   1   8     3595.31     3720.83     71.68 o
  -1   1   8      152.74      117.73      9.35 o
   0   1   8        0.51       -1.13     14.75 o
   1   1   8      487.76      451.10     23.11 o
   2   1   8     1714.94     1740.75     38.93 o
   3   1   8      776.87      772.04     22.08 o
   4   1   8      894.41      872.13     47.08 o
   5   1   8      419.62      415.23     25.48 o
   6   1   8      162.07      220.79     34.11 o
   7   1   8      455.93      411.86     18.67 o
   8   1   8        0.19        7.55     14.70 o
   9   1   8      122.32      123.02     46.66 o
  10   1   8      274.35      330.28     55.90 o
  11   1   8       50.05       57.89     30.60 o
  12   1   8       25.78      -58.18     58.18 o
 -12   2   8       59.85      101.13     40.23 o
 -11   2   8        0.81      -25.52     25.52 o
 -10   2   8      363.99      373.54     41.13 o
  -9   2   8      302.50      314.43     22.96 o
  -8   2   8      106.68      118.97     18.61 o
  -7   2   8        0.62       -9.83     15.37 o
  -6   2   8      537.51      491.17     22.71 o
  -5   2   8      983.23     1026.82     31.82 o
  -4   2   8      131.40      120.87     12.91 o
  -3   2   8      854.85      862.88     21.52 o
  -2   2   8     1615.72     1860.25     64.48 o
  -1   2   8      541.92      580.64     33.82 o
   0   2   8      463.39      630.77     62.88 o
   1   2   8     1451.80     1505.13     43.70 o
   2   2   8      873.64      847.78     21.85 o
   3   2   8      535.28      559.15     22.16 o
   4   2   8      588.73      559.75     20.85 o
   5   2   8       99.47       82.99      7.19 o
   6   2   8      433.44      426.51     22.07 o
   7   2   8       10.64       14.03      7.67 o
   8   2   8       12.19       12.30     10.76 o
   9   2   8       23.12       -2.12     44.41 o
  10   2   8        3.54       48.92     32.15 o
  11   2   8        1.01      -37.48     42.87 o
  12   2   8       22.74       48.92     56.25 o
 -12   3   8       15.60       -0.53     74.53 o
 -11   3   8       23.51       59.28     48.53 o
 -10   3   8      112.85      185.03     39.45 o
  -9   3   8        1.13       26.13     21.18 o
  -8   3   8      205.58      219.08     46.66 o
  -7   3   8       68.99       74.60     16.05 o
  -6   3   8     1408.64     1466.69     45.37 o
  -5   3   8      828.97      867.63     34.30 o
  -4   3   8      120.65       97.03     13.27 o
  -3   3   8       62.28       69.77     13.00 o
  -2   3   8     8628.52     8956.42    147.05 o
  -1   3   8      613.52      647.57     22.60 o
   0   3   8     2440.72     2755.55     65.35 o
   1   3   8     1444.51     1449.05     34.70 o
   2   3   8      123.07      107.07     25.24 o
   3   3   8      642.02      646.36     16.93 o
   4   3   8     1367.50     1509.74     53.54 o
   5   3   8      404.14      389.63     24.31 o
   6   3   8      107.58      117.47     10.58 o
   7   3   8      111.82      104.25     12.34 o
   8   3   8        8.98      -11.27     33.68 o
   9   3   8        0.44      -16.74     16.74 o
  10   3   8        7.56       15.11     16.09 o
  11   3   8        0.27      -16.98     31.54 o
  12   3   8       30.32        7.32     32.92 o
 -12   4   8        0.18       26.90     41.06 o
 -11   4   8       61.63       71.38     49.82 o
 -10   4   8      175.93      198.77     21.42 o
  -9   4   8        1.16       -2.42     35.27 o
  -8   4   8        1.95        9.82     24.98 o
  -7   4   8       70.08      100.18     44.44 o
  -6   4   8      230.15      225.12     18.41 o
  -5   4   8      182.52      194.77     21.59 o
  -4   4   8     1330.92     1299.43     34.39 o
  -3   4   8      785.05      906.61     39.28 o
  -2   4   8     1113.59     1213.95     31.09 o
  -1   4   8     5232.50     5560.99     84.77 o
   0   4   8     3290.64     3762.56     92.35 o
   1   4   8       76.15       83.63     13.02 o
   2   4   8     1019.25     1045.06     32.33 o
   3   4   8      270.04      266.68     12.00 o
   4   4   8     1044.45      903.80     30.61 o
   5   4   8      496.01      471.47     23.88 o
   6   4   8     1364.27     1467.95     39.55 o
   7   4   8      276.95      248.63     14.30 o
   8   4   8       24.38       13.40     17.75 o
   9   4   8        3.50      -10.58     23.94 o
  10   4   8        2.27       32.57     15.70 o
  11   4   8       43.71       12.54     24.07 o
  12   4   8        0.45      -38.08     45.47 o
 -12   5   8       58.99       82.06     55.87 o
 -11   5   8       36.17       37.01     47.11 o
 -10   5   8       81.73       57.86     43.70 o
  -9   5   8       10.58        1.92     15.20 o
  -8   5   8       36.36       27.40     16.84 o
  -7   5   8       71.19       72.79     16.39 o
  -6   5   8      218.79      215.51     18.89 o
  -5   5   8        8.66       -0.27     14.23 o
  -4   5   8     1174.59     1194.19     49.85 o
  -3   5   8     1283.45     1367.77     52.48 o
  -2   5   8       64.78       88.70      8.13 o
  -1   5   8       94.16      146.36      9.06 o
   0   5   8     5716.24     5793.11     95.01 o
   1   5   8      629.31      633.43     14.29 o
   2   5   8      484.67      531.45     20.32 o
   3   5   8     1285.28     1335.41     29.51 o
   4   5   8       12.31        4.69      9.33 o
   5   5   8       71.77       57.27     10.56 o
   6   5   8     1135.94     1210.89     58.30 o
   7   5   8      258.39      264.66     22.53 o
   8   5   8       13.50       13.07     13.32 o
   9   5   8       98.57       94.14     20.50 o
  10   5   8       41.89       30.52     22.33 o
  11   5   8        3.55       -0.08     33.34 o
  12   5   8        4.06       47.62     31.08 o
 -12   6   8       29.57      -60.50     60.50 o
 -11   6   8        5.53      -47.05     49.05 o
 -10   6   8       62.29       -6.05     28.90 o
  -9   6   8       20.35       93.33     40.29 o
  -8   6   8      379.74      297.97     41.87 o
  -7   6   8       24.31       21.45     22.18 o
  -6   6   8       23.81        3.43     11.78 o
  -5   6   8      475.95      526.12     21.37 o
  -4   6   8       98.52      103.72     30.20 o
  -3   6   8       58.26       80.52     10.84 o
  -2   6   8      395.45      379.92     24.98 o
  -1   6   8     2370.99     2551.80     56.72 o
   0   6   8      957.62      993.71     30.45 o
   1   6   8      375.45      419.35     19.95 o
   2   6   8     2010.41     2119.18     47.84 o
   3   6   8      529.43      576.06     42.25 o
   4   6   8       65.36       54.01      9.49 o
   5   6   8      148.09      148.55     12.74 o
   6   6   8      322.65      352.30     17.79 o
   7   6   8      181.10      148.38     34.94 o
   8   6   8      316.97      273.97     17.20 o
   9   6   8      119.85      118.77     50.24 o
  10   6   8       55.91       73.08     17.04 o
  11   6   8        3.03      -24.37     24.37 o
  12   6   8        0.19       39.16     31.15 o
 -11   7   8        0.96      -24.84     51.68 o
 -10   7   8       26.37       71.12     46.99 o
  -9   7   8       25.41       22.14     31.54 o
  -8   7   8      337.29      342.41     47.56 o
  -7   7   8        4.76      -14.40     23.53 o
  -6   7   8       25.86       45.46     18.46 o
  -5   7   8        1.84       11.23     11.80 o
  -4   7   8      847.22      863.21     32.66 o
  -3   7   8       12.51       -2.32      7.54 o
  -2   7   8      553.77      548.22     22.99 o
  -1   7   8      305.09      318.84     22.28 o
   0   7   8     1110.94     1165.28     33.16 o
   1   7   8      626.16      634.31     17.22 o
   2   7   8     1207.29     1190.88     36.18 o
   3   7   8       64.23       64.32      9.55 o
   4   7   8        3.17        8.15      5.71 o
   5   7   8      150.86      126.38     23.78 o
   6   7   8        7.69       20.07     13.89 o
   7   7   8       26.52       24.13     10.69 o
   8   7   8      343.04      336.48     44.99 o
   9   7   8      204.66      202.91     16.20 o
  10   7   8      121.61      101.65     17.63 o
  11   7   8        9.14       -0.97     27.68 o
  12   7   8       17.81       23.97     43.12 o
 -11   8   8        0.02       81.16     44.93 o
 -10   8   8        0.50      -23.43     32.18 o
  -9   8   8       15.69      -42.16     42.16 o
  -8   8   8       59.85       24.07     26.78 o
  -7   8   8      199.80      149.51     26.23 o
  -6   8   8     1628.91     1501.48     77.57 o
  -5   8   8      288.39      279.53     19.17 o
  -4   8   8        5.33       14.28     12.76 o
  -3   8   8        1.24       10.92     21.00 o
  -2   8   8      996.74     1037.11     31.49 o
  -1   8   8      517.80      541.79     28.39 o
   0   8   8     1024.76      986.17     21.65 o
   1   8   8     2833.25     2888.36     59.28 o
   2   8   8     1116.04     1142.65     27.88 o
   3   8   8      545.46      575.37     19.72 o
   4   8   8      274.44      314.42     16.32 o
   5   8   8      334.82      310.61     23.42 o
   6   8   8       16.90       24.32      8.50 o
   7   8   8       58.93       71.84     13.44 o
   8   8   8       87.55       81.91     19.02 o
   9   8   8      237.27      267.56     24.54 o
  10   8   8        1.98        1.19     21.05 o
  11   8   8        0.65        2.82     28.95 o
  12   8   8       35.26       67.66     85.83 o
 -11   9   8        0.75      125.96     63.66 o
 -10   9   8       58.67       59.54     38.17 o
  -9   9   8       18.60        9.33     32.05 o
  -8   9   8       98.05      140.18     33.40 o
  -7   9   8      222.97      159.56     30.06 o
  -6   9   8      214.37      207.65     26.83 o
  -5   9   8        2.58       12.77     14.92 o
  -4   9   8       42.95       32.82     22.24 o
  -3   9   8        2.88      -13.10     25.84 o
  -2   9   8      640.43      716.34     25.42 o
  -1   9   8       24.00       20.13      9.91 o
   0   9   8      541.00      516.68     14.72 o
   1   9   8      175.74      166.79     18.12 o
   2   9   8      130.18      134.13     10.95 o
   3   9   8      281.35      292.00     15.42 o
   4   9   8      535.06      490.12     37.45 o
   5   9   8       20.30       21.94     10.51 o
   6   9   8        9.73       13.03     12.37 o
   7   9   8      105.06      118.84     13.83 o
   8   9   8      249.03      272.01     22.17 o
   9   9   8      146.48      155.56     21.77 o
  10   9   8       30.97        1.33     49.67 o
  11   9   8       31.41       72.70     29.47 o
  12   9   8       48.33       26.46     71.35 o
 -11  10   8       19.24      105.75     62.95 o
 -10  10   8       83.48      -28.71     55.48 o
  -9  10   8        0.10       28.00     34.05 o
  -8  10   8      171.00       69.96     43.32 o
  -7  10   8      233.56      202.62     41.32 o
  -6  10   8        6.71       48.02     25.36 o
  -5  10   8       45.89       59.70     14.59 o
  -4  10   8     1431.62     1441.93     46.47 o
  -3  10   8      980.58     1072.82     36.62 o
  -2  10   8      285.83      250.27     18.00 o
  -1  10   8       25.24       32.90      9.93 o
   0  10   8       38.70       33.90     11.17 o
   1  10   8      349.56      299.74     14.64 o
   2  10   8      100.23      140.66     18.17 o
   3  10   8      737.94      716.33     28.75 o
   4  10   8      284.79      308.62     15.52 o
   5  10   8      440.51      451.92     27.41 o
   6  10   8       20.04      106.62     16.35 o
   7  10   8       85.30       90.92     13.04 o
   8  10   8      160.85      196.51     15.42 o
   9  10   8        0.52       10.85     23.70 o
  10  10   8       49.22       31.61     25.46 o
  11  10   8       68.92       15.12     46.76 o
  12  10   8        2.77       79.88     65.26 o
 -10  11   8        9.64      126.80     65.39 o
  -9  11   8        6.38      -31.28     34.63 o
  -8  11   8      294.01      286.10     50.59 o
  -7  11   8        0.46        0.00     37.91 o
  -6  11   8       16.32        7.98     26.65 o
  -5  11   8       12.59       41.30     18.95 o
  -4  11   8       91.24      121.34     17.56 o
  -3  11   8       13.10       31.02     14.26 o
  -2  11   8      189.46      158.68     25.57 o
  -1  11   8       26.81        7.33     10.38 o
   0  11   8      398.12      388.80     26.97 o
   1  11   8       65.08       75.38     11.81 o
   2  11   8       61.97       85.90     15.10 o
   3  11   8       90.17       76.00     19.75 o
   4  11   8      118.14      119.08     12.85 o
   5  11   8      450.44      444.11     32.49 o
   6  11   8      207.11      291.78     21.19 o
   7  11   8      106.55       98.75     18.21 o
   8  11   8       89.30       63.21     20.19 o
   9  11   8       25.15      -22.12     22.12 o
  10  11   8       88.64      141.34     52.33 o
  11  11   8       38.50       47.50     41.03 o
 -10  12   8       12.18      -37.97     62.63 o
  -9  12   8       89.21      145.01     57.22 o
  -8  12   8      223.68      288.35     51.81 o
  -7  12   8        1.07       37.85     40.55 o
  -6  12   8       33.77       73.12     41.19 o
  -5  12   8      332.12      362.82     45.31 o
  -4  12   8      335.21      355.50     27.32 o
  -3  12   8      174.77      118.26     39.15 o
  -2  12   8      975.30     1094.21     37.41 o
  -1  12   8      485.74      488.85     21.70 o
   0  12   8      120.12      120.50     14.94 o
   1  12   8       38.60       42.00     10.63 o
   2  12   8       80.50       84.43     13.08 o
   3  12   8      359.33      344.76     25.61 o
   4  12   8       43.26       18.56     15.40 o
   5  12   8      350.97      348.58     22.97 o
   6  12   8      270.10      257.77     19.12 o
   7  12   8      415.51      489.31     33.13 o
   8  12   8       20.62       13.98     20.76 o
   9  12   8        4.01      -19.20     19.20 o
  10  12   8       39.06        9.23     57.41 o
  11  12   8        0.20        9.74     38.02 o
  -9  13   8       55.85      113.60     61.15 o
  -8  13   8        0.15        3.99     50.40 o
  -7  13   8        1.00       13.26     43.77 o
  -6  13   8       52.01       46.94     55.03 o
  -5  13   8       27.05       -0.64     23.94 o
  -4  13   8       15.91       -1.35     25.94 o
  -3  13   8        9.54       60.92     16.37 o
  -2  13   8       83.63      142.18     16.93 o
  -1  13   8      201.04      168.68     22.36 o
   0  13   8        3.10       -9.28     12.22 o
   1  13   8        3.66       25.04     14.88 o
   2  13   8      449.05      426.29     33.63 o
   3  13   8       74.89       78.70     23.42 o
   4  13   8       22.45       24.00     11.67 o
   5  13   8      169.83      166.94     20.01 o
   6  13   8      106.86      108.56     21.48 o
   7  13   8       21.48       45.58     24.10 o
   8  13   8       35.42       68.36     32.02 o
   9  13   8       46.90       74.09     51.84 o
  10  13   8        7.74       61.13    138.96 o
  -8  14   8        1.70      -58.96     58.96 o
  -7  14   8        1.25       46.41     49.69 o
  -6  14   8       45.00       83.54     46.41 o
  -5  14   8       85.12       50.24     27.03 o
  -4  14   8       28.90       48.12     19.34 o
  -3  14   8      236.07      326.26     38.55 o
  -2  14   8      212.10      192.37     20.82 o
  -1  14   8      122.40      177.39     53.89 o
   0  14   8       10.85        4.36     17.83 o
   1  14   8      178.91      158.00     20.26 o
   2  14   8      109.11      122.04     10.06 o
   3  14   8        0.17      -11.95     11.95 o
   4  14   8       46.24       57.13     17.09 o
   5  14   8      179.20      196.68     43.80 o
   6  14   8      139.17      123.79     71.73 o
   7  14   8      181.49      189.63     27.60 o
   8  14   8       49.52       44.96     24.51 o
   9  14   8       13.99       72.34     43.12 o
  10  14   8        2.21      -16.95     26.30 o
  -8  15   8        3.21      -39.07     55.61 o
  -7  15   8        2.48      123.13     55.61 o
  -6  15   8       33.71      -25.87     45.05 o
  -5  15   8       27.40       89.80     24.86 o
  -4  15   8        3.87      -21.22     21.22 o
  -3  15   8        1.22       -4.21     29.19 o
  -2  15   8        0.19       24.08     16.11 o
  -1  15   8        8.55       14.18     23.90 o
   0  15   8       15.72       33.17     17.17 o
   1  15   8       87.68      104.59     18.66 o
   2  15   8        5.07       -7.09     13.16 o
   3  15   8       28.61       21.94      8.10 o
   4  15   8       99.91      129.74     19.84 o
   5  15   8       61.22       49.72     22.07 o
   6  15   8       13.96       -6.99     27.90 o
   7  15   8      119.39       95.33     26.44 o
   8  15   8       27.88        6.64     26.06 o
   9  15   8        5.24       35.08     32.47 o
  -7  16   8       20.51      114.50     56.25 o
  -6  16   8        9.78       73.57     49.69 o
  -5  16   8       39.46       91.59     35.85 o
  -4  16   8        1.96      -23.58     46.18 o
  -3  16   8       35.62       35.48     25.17 o
  -2  16   8        0.85       19.23     21.19 o
  -1  16   8      114.57      106.98     22.10 o
   0  16   8      121.10       95.15     23.55 o
   1  16   8       18.14       13.00     50.46 o
   2  16   8       33.38       40.16     12.47 o
   3  16   8       11.73       -3.17     20.94 o
   4  16   8       14.43       22.80     41.80 o
   5  16   8       10.82       16.25     22.67 o
   6  16   8       16.70       31.26     30.68 o
   7  16   8       41.52      142.54     43.74 o
   8  16   8       21.26       65.80     32.71 o
   9  16   8       27.05       13.95     32.06 o
  -6  17   8       13.01      -13.26     56.32 o
  -5  17   8       15.55      -17.25     30.51 o
  -4  17   8       39.10       95.64     33.86 o
  -3  17   8        2.04       52.46     33.21 o
  -2  17   8        3.80       13.92     31.07 o
  -1  17   8       18.10       42.22     20.66 o
   0  17   8       15.36       24.77     33.24 o
   1  17   8       39.83       32.32     21.92 o
   2  17   8       83.64       60.50     14.79 o
   3  17   8        8.53       -7.73     14.00 o
   4  17   8       19.26       46.51     29.85 o
   5  17   8        9.12       -7.77     29.85 o
   6  17   8       25.36       22.59     31.67 o
   7  17   8        0.22      -31.89     31.89 o
   8  17   8        0.02      -14.45     31.90 o
  -5  18   8       30.56      -37.20     56.45 o
  -4  18   8       10.43      -31.28     31.28 o
  -3  18   8       25.20       46.53     36.56 o
  -2  18   8        9.27       10.96     58.64 o
  -1  18   8       37.66       62.07     26.95 o
   0  18   8       16.88       51.80     29.15 o
   1  18   8      112.63      114.05     30.19 o
   2  18   8       38.17       53.95     17.52 o
   3  18   8        4.54       -7.93     26.20 o
   4  18   8        5.03       59.91     29.03 o
   5  18   8       17.14        1.09     54.64 o
   6  18   8        2.58      -24.32     32.28 o
   7  18   8        0.25       13.92     66.52 o
  -4  19   8        2.39       58.57     39.97 o
  -3  19   8       36.78      132.46     46.60 o
  -2  19   8       49.65       34.04     34.60 o
  -1  19   8       20.77       40.51    120.10 o
   0  19   8       17.68       -4.06     60.12 o
   1  19   8       44.78       91.69    114.63 o
   2  19   8        4.34      112.69     37.17 o
   3  19   8        0.18       26.77     48.34 o
   4  19   8       57.23       93.56     34.78 o
   5  19   8       28.13      -16.91     43.25 o
  -2  20   8       30.44      -31.20     42.28 o
  -1  20   8       23.26      -10.29     64.07 o
   0  20   8       19.01       47.94     35.17 o
   1  20   8       11.55       22.63     50.65 o
   2  20   8        0.10       49.94     35.00 o
   3  20   8        8.47       76.86     36.28 o
  -4 -12   9        2.31      -12.12     28.56 o
  -3 -12   9       13.34       18.40     27.45 o
  -2 -12   9        0.96       15.35     23.55 o
  -1 -12   9        6.87        7.26     22.64 o
   0 -12   9       24.17       -4.50     34.04 o
   1 -12   9       22.84        1.35     46.34 o
   2 -12   9        2.28       14.10     25.55 o
   3 -12   9       23.87       -9.40     43.70 o
  -6 -11   9        5.01      -30.36     30.36 o
  -5 -11   9       14.41       -8.80     30.73 o
  -4 -11   9       10.21      -15.40     25.38 o
  -3 -11   9       67.30      102.22     34.76 o
  -2 -11   9        0.03       16.12     19.16 o
  -1 -11   9       51.79       68.35     20.21 o
   0 -11   9       27.87       69.39     22.43 o
   1 -11   9        4.93      -18.21     22.53 o
   2 -11   9       18.62      -39.65     39.65 o
   3 -11   9        1.26      -41.71     42.35 o
   4 -11   9       10.18      -42.35     42.35 o
   5 -11   9        1.92       13.45     37.65 o
  -7 -10   9        0.51      -31.12     31.12 o
  -6 -10   9        8.36       52.37     32.86 o
  -5 -10   9       42.13       98.37     27.50 o
  -4 -10   9       14.92      -26.04     26.04 o
  -3 -10   9        0.15      -10.19     28.67 o
  -2 -10   9        0.86      -20.01     20.01 o
  -1 -10   9       61.62       75.03     46.80 o
   0 -10   9        3.77       17.93     15.25 o
   1 -10   9        1.07       20.95     19.79 o
   2 -10   9       14.59       27.27     42.74 o
   3 -10   9       61.62       64.17     17.58 o
   4 -10   9       34.37       51.46     58.18 o
   5 -10   9        4.43       47.36     31.83 o
   6 -10   9       25.89       49.55     35.59 o
  -8  -9   9       15.95      -21.20     26.48 o
  -7  -9   9       14.72       14.78     44.16 o
  -6  -9   9       15.68       54.26     32.27 o
  -5  -9   9       16.55       49.31     20.45 o
  -4  -9   9        2.24      -19.26     19.26 o
  -3  -9   9        0.69       24.16     28.50 o
  -2  -9   9        4.59        8.49     18.31 o
  -1  -9   9       45.73       28.26     20.51 o
   0  -9   9        4.95       19.81     20.92 o
   1  -9   9       69.59       71.27     16.46 o
   2  -9   9       15.61       18.34      8.98 o
   3  -9   9        4.85        6.88     15.02 o
   4  -9   9       30.10       36.85     18.00 o
   5  -9   9        3.07      -11.34     20.23 o
   6  -9   9        0.32       -5.65     24.88 o
   7  -9   9        2.83       48.27     32.18 o
  -8  -8   9        2.22      -28.68     28.68 o
  -7  -8   9        6.74       31.75     28.67 o
  -6  -8   9      167.04      132.63     23.66 o
  -5  -8   9       45.19       37.77     23.22 o
  -4  -8   9        7.36       28.56     23.75 o
  -3  -8   9       53.83       48.11     21.38 o
  -2  -8   9       39.83       67.09     24.25 o
  -1  -8   9        3.20        8.74     13.37 o
   0  -8   9      116.85      127.51     20.94 o
   1  -8   9      158.14      186.37     16.82 o
   2  -8   9        5.77       -8.12      8.76 o
   3  -8   9        0.76       -4.05      9.81 o
   4  -8   9       16.46       19.94     13.52 o
   5  -8   9       17.22       22.19     15.32 o
   6  -8   9        7.56       25.26     20.33 o
   7  -8   9        8.95       42.92     24.80 o
   8  -8   9        0.57      -41.45     41.45 o
  -9  -7   9        0.10       43.23     27.89 o
  -8  -7   9       14.49       63.87     34.99 o
  -7  -7   9       55.65      100.20     23.43 o
  -6  -7   9      219.23      244.23     27.65 o
  -5  -7   9        2.69       -1.61     19.94 o
  -4  -7   9       32.82       46.38     16.10 o
  -3  -7   9       23.54      -17.91     17.91 o
  -2  -7   9        1.99       21.01     17.16 o
  -1  -7   9       41.71       26.27     16.31 o
   0  -7   9      199.37      212.01     26.00 o
   1  -7   9      130.78      130.43      8.23 o
   2  -7   9       17.36       27.38     14.89 o
   3  -7   9       24.26       15.34     19.29 o
   4  -7   9       97.16      105.02     23.93 o
   5  -7   9       13.07       24.89     19.60 o
   6  -7   9       61.04       79.70     59.28 o
   7  -7   9        2.43       -6.55     18.14 o
   8  -7   9        1.12       23.36     42.03 o
   9  -7   9        1.22      -12.68     48.79 o
 -10  -6   9        1.29        7.40     40.94 o
  -9  -6   9        0.04       56.32     32.18 o
  -8  -6   9        8.28       57.67     46.28 o
  -7  -6   9       64.31      -20.64     23.85 o
  -6  -6   9       23.95       43.29     27.24 o
  -5  -6   9       48.31       82.17     17.07 o
  -4  -6   9      229.06      181.59     36.79 o
  -3  -6   9      172.32      179.58     18.31 o
  -2  -6   9        3.00        1.15     15.91 o
  -1  -6   9      175.04      126.79     20.74 o
   0  -6   9       15.11       14.00     15.77 o
   1  -6   9      231.57      223.18     15.83 o
   2  -6   9        0.34       16.93      8.18 o
   3  -6   9       33.72       29.99     12.65 o
   4  -6   9        0.51       -6.43     25.09 o
   5  -6   9        1.67       18.76     13.37 o
   6  -6   9        8.92      -14.39     46.99 o
   7  -6   9       23.47       33.51     21.01 o
   8  -6   9       24.20       86.76     30.70 o
   9  -6   9       27.06      -45.44     45.44 o
 -10  -5   9        0.02      -25.49     37.59 o
  -9  -5   9        2.31       17.44     36.24 o
  -8  -5   9       18.73       17.44     41.51 o
  -7  -5   9       44.07       -0.39     20.30 o
  -6  -5   9       41.45       38.41     20.78 o
  -5  -5   9      141.84      123.10     23.71 o
  -4  -5   9      208.75      188.11     35.37 o
  -3  -5   9       18.41       36.53     15.33 o
  -2  -5   9      245.24      266.26     35.82 o
  -1  -5   9      355.44      285.80     30.77 o
   0  -5   9        3.86        6.49     13.25 o
   1  -5   9        1.01       14.26      7.16 o
   2  -5   9      701.97      689.71     21.37 o
   3  -5   9      332.32      321.21     27.56 o
   4  -5   9       33.63       22.75     14.43 o
   5  -5   9       29.33       47.79     14.12 o
   6  -5   9      208.82      234.96     59.79 o
   7  -5   9       50.37        9.68     20.90 o
   8  -5   9        0.44       -4.93     39.42 o
   9  -5   9        3.12       37.46     44.15 o
  10  -5   9        5.59       72.28     50.91 o
 -10  -4   9       23.97      -46.99     46.99 o
  -9  -4   9       61.47       52.97     33.53 o
  -8  -4   9       23.73       35.75     15.59 o
  -7  -4   9        3.70       -7.45     10.15 o
  -6  -4   9       42.76       35.43      9.73 o
  -5  -4   9       13.51       10.11      8.83 o
  -4  -4   9       66.48       59.71     16.77 o
  -3  -4   9      167.01       97.77     28.96 o
  -2  -4   9      277.11      280.75     30.96 o
  -1  -4   9       90.89      102.79     21.43 o
   0  -4   9        0.71       -8.87      8.87 o
   1  -4   9      193.04      197.37     14.06 o
   2  -4   9       90.58       84.71     10.22 o
   3  -4   9       70.72      108.95     13.96 o
   4  -4   9        2.00       16.09     15.13 o
   5  -4   9       25.69       16.13     24.04 o
   6  -4   9      187.37      153.54     51.72 o
   7  -4   9        4.14      -20.27     27.42 o
   8  -4   9       40.01       36.11     35.40 o
   9  -4   9       69.65      113.67     46.15 o
  10  -4   9        9.82      -14.03     48.85 o
 -11  -3   9        1.10       18.15     47.69 o
 -10  -3   9       46.88       35.59     46.34 o
  -9  -3   9      152.94      136.24     21.43 o
  -8  -3   9       12.54       51.04     17.14 o
  -7  -3   9      150.35      118.58     18.14 o
  -6  -3   9      100.87       89.52     10.47 o
  -5  -3   9       17.30       17.24      9.56 o
  -4  -3   9       93.12       95.60     11.63 o
  -3  -3   9      378.67      371.08     30.79 o
  -2  -3   9      332.97      326.04     12.35 o
  -1  -3   9       18.11       17.07      5.21 o
   0  -3   9      224.13      204.94     10.09 o
   1  -3   9      860.90      893.43     24.36 o
   2  -3   9       33.10       23.16      6.80 o
   3  -3   9        4.55      -12.24     19.12 o
   4  -3   9      703.96      799.97     34.87 o
   5  -3   9     1015.41      978.37     40.95 o
   6  -3   9       43.16       51.22     20.39 o
   7  -3   9        0.06       21.71     19.11 o
   8  -3   9      140.99      135.16     40.81 o
   9  -3   9       56.55      119.14     42.16 o
  10  -3   9        0.32       23.43     37.46 o
  11  -3   9        3.89      -36.82     57.61 o
 -11  -2   9        7.74        4.70     42.35 o
 -10  -2   9       32.73       58.83     29.74 o
  -9  -2   9      117.19       97.46     19.02 o
  -8  -2   9      382.14      319.37     41.25 o
  -7  -2   9      270.69      249.95     38.62 o
  -6  -2   9        1.70        3.02      8.24 o
  -5  -2   9        5.02        3.35     11.79 o
  -4  -2   9       90.36      112.24     12.01 o
  -3  -2   9        1.37        5.02      6.64 o
  -2  -2   9        3.33        6.50      5.31 o
  -1  -2   9      322.19      349.34     12.64 o
   0  -2   9      185.85      198.18     10.44 o
   1  -2   9       72.96       68.76      8.32 o
   2  -2   9        4.19       14.32     19.21 o
   3  -2   9      329.66      318.98     20.69 o
   4  -2   9       17.65       59.30     16.18 o
   5  -2   9        8.59       -1.44     38.36 o
   6  -2   9       40.24       72.71     21.33 o
   7  -2   9      165.48      120.89     44.15 o
   8  -2   9      557.75      699.76     61.72 o
   9  -2   9       16.79        9.40     32.12 o
  10  -2   9       18.11      -44.86     44.86 o
  11  -2   9       60.42       18.09     54.19 o
 -11  -1   9       29.72       50.85     30.46 o
 -10  -1   9       14.53       34.70     25.15 o
  -9  -1   9        2.71       -3.22     17.78 o
  -8  -1   9      888.66     1042.31     34.56 o
  -7  -1   9      350.86      379.12     24.20 o
  -6  -1   9      110.15       81.42     11.98 o
  -5  -1   9      489.56      472.20     17.64 o
  -4  -1   9      734.86      693.62     34.73 o
  -3  -1   9      205.36      197.77      9.37 o
  -2  -1   9       74.12       85.53     18.19 o
  -1  -1   9      896.42      894.35     32.40 o
   0  -1   9      221.99      246.42     11.18 o
   1  -1   9     1147.01     1078.52     33.86 o
   2  -1   9      419.89      439.99     13.32 o
   3  -1   9      467.91      453.07     60.79 o
   4  -1   9      181.66      156.28     18.32 o
   5  -1   9      197.30      190.63     21.37 o
   6  -1   9       30.89      -18.54     18.54 o
   7  -1   9      626.89      692.41     38.80 o
   8  -1   9      329.13      389.34     47.69 o
   9  -1   9       42.19       32.57      6.17 o
  10  -1   9       46.89       48.21     44.86 o
  11  -1   9       57.84      169.98     58.25 o
 -11   0   9       79.67       65.76     30.35 o
 -10   0   9        5.51        3.45     21.11 o
  -9   0   9       17.10      -13.85     13.85 o
  -8   0   9      166.58      157.21     14.47 o
  -7   0   9     1149.26     1200.65     35.80 o
  -6   0   9       12.02       15.75     12.98 o
  -5   0   9      196.82      184.65     18.43 o
  -4   0   9      387.75      423.20     21.81 o
  -3   0   9      218.67      202.73     18.75 o
  -2   0   9      204.36      159.02     13.15 o
  -1   0   9      682.16      654.10     32.67 o
   0   0   9      265.75      241.31     11.05 o
   1   0   9       80.26       68.19      7.75 o
   2   0   9       58.91       56.56      9.39 o
   3   0   9      267.26      236.49     40.26 o
   4   0   9       14.07      -10.81     10.81 o
   5   0   9        1.58      -24.78     34.02 o
   6   0   9       66.52       56.02     42.13 o
   7   0   9       17.04        0.62     25.91 o
   8   0   9       62.04       68.02      7.34 o
   9   0   9        8.12       12.93     19.18 o
  10   0   9       88.78      133.43     50.27 o
  11   0   9       56.96        1.35     52.26 o
  12   0   9        5.50      -18.73     58.89 o
 -11   1   9        7.21       38.67     24.51 o
 -10   1   9       26.41       48.81     20.78 o
  -9   1   9       95.57       66.42     19.63 o
  -8   1   9      161.94      153.10     16.39 o
  -7   1   9      872.76      932.29     37.35 o
  -6   1   9      295.68      314.76     27.59 o
  -5   1   9      504.26      538.82     22.54 o
  -4   1   9       90.35       74.40     18.44 o
  -3   1   9      156.15      138.42      9.28 o
  -2   1   9     1193.37     1226.84     35.50 o
  -1   1   9      995.78      957.54     26.27 o
   0   1   9     1443.30     1483.37     46.74 o
   1   1   9        0.46        4.33     12.10 o
   2   1   9      947.43      948.35     20.97 o
   3   1   9      665.53      667.34     21.36 o
   4   1   9       25.47       19.28     21.24 o
   5   1   9       19.61       -2.32     10.25 o
   6   1   9      456.65      428.93     30.02 o
   7   1   9        1.02       18.84     19.50 o
   8   1   9       94.40      107.26     12.15 o
   9   1   9        0.53        3.12     11.20 o
  10   1   9      107.62       95.05     27.64 o
  11   1   9        0.72       -3.35     53.61 o
  12   1   9       11.24      -12.04     44.86 o
 -12   2   9       40.34       33.74     28.50 o
 -11   2   9        2.28       19.23     24.52 o
 -10   2   9      121.79      124.89     19.80 o
  -9   2   9       98.23      151.49     20.11 o
  -8   2   9       10.98        8.79     20.45 o
  -7   2   9      348.15      373.24     22.94 o
  -6   2   9       21.17       -2.04     23.72 o
  -5   2   9     1394.77     1317.09     77.48 o
  -4   2   9      301.46      257.83     18.97 o
  -3   2   9       81.17       73.15     10.13 o
  -2   2   9     1459.67     1528.42     35.30 o
  -1   2   9      166.48      149.53     10.44 o
   0   2   9      289.78      375.82     25.26 o
   1   2   9     1545.86     1648.95     34.75 o
   2   2   9     1187.62     1180.30     49.50 o
   3   2   9      191.05      189.22     33.60 o
   4   2   9      219.13      218.16     40.18 o
   5   2   9      539.18      579.23     76.98 o
   6   2   9       52.35      -10.39     20.85 o
   7   2   9        0.23        5.45     12.50 o
   8   2   9        8.37       -5.40     19.18 o
   9   2   9        5.94        5.68     11.57 o
  10   2   9        0.39      -16.25     16.25 o
  11   2   9        4.05       12.74     35.59 o
  12   2   9       34.18      -42.22     42.22 o
 -12   3   9        2.03      -28.05     50.69 o
 -11   3   9       21.87       88.24     47.18 o
 -10   3   9       69.62      124.03     23.08 o
  -9   3   9        2.15       12.35     16.75 o
  -8   3   9       30.57       15.45     21.63 o
  -7   3   9        6.49      -14.56     14.56 o
  -6   3   9       77.56       79.63     14.48 o
  -5   3   9     1911.55     1967.55     71.41 o
  -4   3   9      249.13      237.73     15.26 o
  -3   3   9     2020.95     2093.03     50.40 o
  -2   3   9       49.95       45.64     18.12 o
  -1   3   9      273.52      259.44     13.93 o
   0   3   9      122.93      164.07     19.36 o
   1   3   9     1223.75     1158.34     24.76 o
   2   3   9      148.85      134.14      9.27 o
   3   3   9      308.44      312.41     17.10 o
   4   3   9      779.84      726.45     20.88 o
   5   3   9      532.27      507.90     23.28 o
   6   3   9        0.08        8.15      8.08 o
   7   3   9      141.13      176.05     13.02 o
   8   3   9      130.24      129.43     16.48 o
   9   3   9        9.78       17.15     14.04 o
  10   3   9       68.21       47.85     17.00 o
  11   3   9        3.62       -5.28     20.23 o
  12   3   9        7.31       99.31     60.44 o
 -12   4   9        6.64      124.42     58.51 o
 -11   4   9       62.60       22.21     47.76 o
 -10   4   9      115.56       74.01     22.37 o
  -9   4   9       38.98       38.24     37.81 o
  -8   4   9       12.02       59.97     60.69 o
  -7   4   9        8.46       -5.97     17.99 o
  -6   4   9       11.74       20.12     12.28 o
  -5   4   9       17.20        1.73     15.37 o
  -4   4   9      837.02      796.76     26.29 o
  -3   4   9     1574.20     1615.37     39.89 o
  -2   4   9     1889.70     1928.23     50.36 o
  -1   4   9      521.42      608.43     28.76 o
   0   4   9      809.46      853.18     31.21 o
   1   4   9      222.11      272.25     17.62 o
   2   4   9        3.70        2.68     10.56 o
   3   4   9     2573.43     2776.36     51.75 o
   4   4   9     1677.73     1732.95     42.22 o
   5   4   9       39.46       26.57     26.84 o
   6   4   9      110.08      124.89     14.52 o
   7   4   9      135.40      107.87     23.63 o
   8   4   9      151.07      173.06     16.70 o
   9   4   9       46.66       88.23     29.67 o
  10   4   9       99.51      103.57     65.68 o
  11   4   9       50.68      123.56     25.66 o
  12   4   9        9.46      116.24     65.20 o
 -11   5   9       16.62       41.00     39.00 o
 -10   5   9       31.74       33.60     32.31 o
  -9   5   9        0.13      -37.01     37.01 o
  -8   5   9        2.78       28.72     24.46 o
  -7   5   9        2.13      -14.54     23.83 o
  -6   5   9       21.05       33.98     21.16 o
  -5   5   9      628.02      638.06     31.83 o
  -4   5   9      752.23      804.90     31.20 o
  -3   5   9      599.58      630.62     52.13 o
  -2   5   9        4.24       12.01      9.37 o
  -1   5   9     4216.38     4243.77     81.34 o
   0   5   9      273.09      253.31     10.71 o
   1   5   9      610.25      651.37     29.71 o
   2   5   9      964.40      946.46     22.18 o
   3   5   9      456.14      418.96     13.60 o
   4   5   9      402.49      402.13     14.16 o
   5   5   9       69.88       67.82     14.59 o
   6   5   9      496.90      558.80     37.08 o
   7   5   9      256.09      206.68     17.89 o
   8   5   9       61.66       62.36     16.22 o
   9   5   9       65.69       27.36     18.03 o
  10   5   9       60.86       84.83     25.62 o
  11   5   9       97.27       93.16     29.32 o
  12   5   9        1.49      115.02     59.86 o
 -11   6   9       12.00       12.74     49.05 o
 -10   6   9       23.89       -3.35     46.34 o
  -9   6   9       21.26      -24.84     24.84 o
  -8   6   9      367.29      337.46     45.05 o
  -7   6   9      195.61      190.10     20.82 o
  -6   6   9       41.93       57.29     16.89 o
  -5   6   9      469.31      463.01     20.95 o
  -4   6   9      234.91      304.11     15.28 o
  -3   6   9      147.95      164.11     10.99 o
  -2   6   9      303.24      295.94     13.08 o
  -1   6   9     5601.63     6275.93    115.22 o
   0   6   9     3689.04     3779.60     79.48 o
   1   6   9      239.47      219.23      9.39 o
   2   6   9      684.24      628.98     18.35 o
   3   6   9      773.24      783.54     32.02 o
   4   6   9      282.16      296.97     24.55 o
   5   6   9      516.35      500.42     21.32 o
   6   6   9      476.40      508.11     23.52 o
   7   6   9        8.17        6.98     16.06 o
   8   6   9       41.24       66.86     40.00 o
   9   6   9        1.28       -5.39     18.35 o
  10   6   9      142.81       94.50     26.13 o
  11   6   9        0.12      -15.70     24.96 o
  12   6   9        1.57      -16.72     36.69 o
 -11   7   9        2.15      -48.98     48.98 o
 -10   7   9       13.28      -22.78     34.89 o
  -9   7   9       39.51       32.18     40.87 o
  -8   7   9      105.89       50.27     26.13 o
  -7   7   9        1.62       32.41     19.73 o
  -6   7   9      251.21      177.74     24.84 o
  -5   7   9       27.18       34.14     14.72 o
  -4   7   9       70.07       60.12     10.71 o
  -3   7   9        8.85        1.95      7.61 o
  -2   7   9     1099.92     1203.09     41.86 o
  -1   7   9        2.87       10.15      7.27 o
   0   7   9      151.05      146.13      8.89 o
   1   7   9     1103.56     1030.65     25.45 o
   2   7   9     1184.10     1201.53     37.10 o
   3   7   9      190.10      204.05     25.23 o
   4   7   9       96.07       98.03     15.55 o
   5   7   9       28.74       21.42     11.36 o
   6   7   9      199.32      208.22     34.09 o
   7   7   9        2.92        2.98     11.75 o
   8   7   9      127.26      101.27     17.77 o
   9   7   9      160.23      149.33     21.02 o
  10   7   9      119.25      163.34     49.47 o
  11   7   9        3.51        4.78     18.36 o
  12   7   9        3.93      -25.27     27.20 o
 -11   8   9        4.64      -42.22     53.61 o
 -10   8   9       31.15       79.68     52.20 o
  -9   8   9       44.36       66.23     33.47 o
  -8   8   9      186.56      147.91     40.16 o
  -7   8   9      283.48      238.26     29.25 o
  -6   8   9     1256.66     1382.40     48.82 o
  -5   8   9      422.32      469.10     44.02 o
  -4   8   9      194.99      184.50     15.14 o
  -3   8   9       17.38        4.87     10.17 o
  -2   8   9      324.72      324.98     14.47 o
  -1   8   9        0.90        4.16      9.28 o
   0   8   9      267.63      230.94     10.86 o
   1   8   9     1047.57     1206.68     61.44 o
   2   8   9     1451.63     1575.01     60.04 o
   3   8   9        6.22       13.30      9.73 o
   4   8   9      124.27      150.72     19.60 o
   5   8   9      360.55      355.43     28.64 o
   6   8   9       39.99       51.55      8.11 o
   7   8   9      158.03      149.24     12.85 o
   8   8   9      141.87      173.29     18.76 o
   9   8   9      169.12      180.07     16.85 o
  10   8   9       10.74       44.12     25.01 o
  11   8   9        2.88       33.69     24.98 o
  12   8   9       27.69       31.80     41.39 o
 -11   9   9        0.99      -17.38     44.15 o
 -10   9   9        2.94       32.12     38.75 o
  -9   9   9        0.24       48.08     46.08 o
  -8   9   9        6.30      -38.10     38.10 o
  -7   9   9      654.28      822.95     66.23 o
  -6   9   9        4.55       14.08     15.89 o
  -5   9   9       41.54       35.34     18.91 o
  -4   9   9        3.40       23.84     14.64 o
  -3   9   9      189.21      191.94     46.91 o
  -2   9   9      107.03      119.68     11.73 o
  -1   9   9      664.70      742.10     21.71 o
   0   9   9      669.52      652.83     21.66 o
   1   9   9       49.83       52.77     10.21 o
   2   9   9        3.44       -4.99     10.31 o
   3   9   9        2.56       -9.61      9.61 o
   4   9   9      436.25      422.50     17.62 o
   5   9   9       81.94       95.20     15.47 o
   6   9   9        5.10        3.83     16.16 o
   7   9   9       56.51       69.48     12.48 o
   8   9   9      215.14      237.50     35.08 o
   9   9   9      115.55       85.65     17.72 o
  10   9   9       18.24       16.67     22.29 o
  11   9   9       37.84       24.92     31.30 o
  12   9   9       24.69       49.75     38.04 o
 -10  10   9       31.92      -40.74     40.74 o
  -9  10   9       15.35      -19.37     46.02 o
  -8  10   9      106.42      101.37     37.33 o
  -7  10   9      132.02      150.80     34.05 o
  -6  10   9       84.54      120.94     38.10 o
  -5  10   9      226.41      232.02     40.76 o
  -4  10   9      402.85      392.68     22.34 o
  -3  10   9      548.09      561.09     28.91 o
  -2  10   9       67.63       65.44     18.43 o
  -1  10   9      156.47      126.26     11.96 o
   0  10   9      376.46      405.58     14.19 o
   1  10   9      140.70      128.52     12.25 o
   2  10   9       51.83       71.20     10.91 o
   3  10   9       53.69       32.04     10.42 o
   4  10   9      809.64      854.97     28.69 o
   5  10   9        2.87        5.51      9.99 o
   6  10   9      486.37      508.84     42.95 o
   7  10   9       71.57      103.75     26.25 o
   8  10   9      237.75      196.87     22.13 o
   9  10   9        2.79        6.57     20.55 o
  10  10   9      107.02      146.59     26.65 o
  11  10   9       49.35      -33.58     49.11 o
 -10  11   9        0.28      -59.34     59.34 o
  -9  11   9       85.94       41.97     37.33 o
  -8  11   9       62.00       72.54     34.63 o
  -7  11   9        7.21      -28.00     28.00 o
  -6  11   9       16.68       22.66     24.01 o
  -5  11   9      150.96      183.11     38.10 o
  -4  11   9       62.04       49.63     18.20 o
  -3  11   9       95.43       91.94     16.49 o
  -2  11   9       63.57       55.57     13.66 o
  -1  11   9      255.56      223.97     18.86 o
   0  11   9      602.40      641.54     30.91 o
   1  11   9        0.00       -0.19      8.34 o
   2  11   9       34.73       66.71     15.72 o
   3  11   9      802.07      838.86     28.74 o
   4  11   9        6.26       19.81     10.67 o
   5  11   9        1.53       18.58     17.06 o
   6  11   9       21.07       11.80     19.84 o
   7  11   9      185.36      201.44     22.13 o
   8  11   9        6.56       21.88     27.87 o
   9  11   9       11.23      -20.04     26.55 o
  10  11   9       56.38       68.95     27.15 o
  11  11   9       29.59       95.78     54.13 o
 -10  12   9       13.04        5.99     67.97 o
  -9  12   9      213.68      228.17     49.88 o
  -8  12   9       42.24      -30.57     49.17 o
  -7  12   9       41.99       26.58     41.90 o
  -6  12   9        2.44       49.95     29.99 o
  -5  12   9      157.42      105.36     38.68 o
  -4  12   9       78.54       11.33     32.05 o
  -3  12   9      143.68      153.89     48.08 o
  -2  12   9       48.33       51.58     15.85 o
  -1  12   9      244.36      270.13     28.13 o
   0  12   9      386.47      412.93     20.52 o
   1  12   9       10.63       18.08     16.22 o
   2  12   9      371.69      320.04     18.49 o
   3  12   9      446.13      464.04     38.69 o
   4  12   9       45.42       33.09     10.80 o
   5  12   9      211.82      180.85     20.55 o
   6  12   9      325.08      347.18     37.46 o
   7  12   9      267.97      281.69     30.30 o
   8  12   9       67.48       29.59     25.82 o
   9  12   9       37.13       48.86     36.11 o
  10  12   9       31.49       27.28     29.48 o
  11  12   9        0.99      169.21     61.08 o
  -9  13   9       30.33      253.14     67.77 o
  -8  13   9        0.88      -49.82     49.82 o
  -7  13   9       12.88       -8.62     43.19 o
  -6  13   9       40.48       28.58     39.26 o
  -5  13   9       90.88       59.28     31.28 o
  -4  13   9       81.68      102.66     31.35 o
  -3  13   9       25.58      -29.99     31.28 o
  -2  13   9        2.68      -15.30     22.93 o
  -1  13   9       14.87       22.72     13.69 o
   0  13   9      126.96      126.76     23.77 o
   1  13   9        2.39        4.33     11.15 o
   2  13   9      555.88      607.22     26.40 o
   3  13   9        2.93       22.13     13.21 o
   4  13   9        2.09        9.18     14.05 o
   5  13   9      246.40      199.82     18.02 o
   6  13   9      113.16      125.31     25.39 o
   7  13   9       59.23       22.53     40.13 o
   8  13   9        1.82        5.88     22.91 o
   9  13   9       16.74       59.65     40.39 o
  10  13   9        1.45      -25.02     25.02 o
  -9  14   9       18.28      140.06     76.98 o
  -8  14   9        0.18       25.23     55.03 o
  -7  14   9       24.57      102.15     55.03 o
  -6  14   9       46.18       43.19     44.48 o
  -5  14   9        3.81      -25.29     25.29 o
  -4  14   9       38.07       -2.00     23.30 o
  -3  14   9      133.73      180.28     31.28 o
  -2  14   9       52.92       64.66     21.12 o
  -1  14   9       43.64       72.83     27.74 o
   0  14   9       26.23       58.73     16.03 o
   1  14   9       47.86       76.95     21.07 o
   2  14   9      156.89      136.49     19.73 o
   3  14   9       22.85       21.48     12.66 o
   4  14   9       49.13       59.27     20.78 o
   5  14   9       85.29       71.30     19.39 o
   6  14   9       56.39        5.84     20.36 o
   7  14   9      142.11      187.85     31.20 o
   8  14   9       46.98       -5.37     30.82 o
   9  14   9        7.14       -0.31     34.38 o
  10  14   9       11.87      -23.47     59.02 o
  -8  15   9        0.12       75.50     45.05 o
  -7  15   9       14.24       -7.98     35.79 o
  -6  15   9        5.59      -49.11     49.11 o
  -5  15   9        0.60        4.28     44.89 o
  -4  15   9       88.97       86.44     39.91 o
  -3  15   9       27.55        5.34     25.94 o
  -2  15   9       28.14       58.76     19.15 o
  -1  15   9        6.71      -11.48     19.89 o
   0  15   9        1.09       -0.24     18.78 o
   1  15   9       93.67       55.78     38.81 o
   2  15   9        9.90       -3.00      7.79 o
   3  15   9       11.03       52.70     20.99 o
   4  15   9       42.33       55.14     38.43 o
   5  15   9       26.98       32.72     19.14 o
   6  15   9        4.45       21.50     34.24 o
   7  15   9      124.24       75.73     36.46 o
   8  15   9       31.66       19.58     79.07 o
   9  15   9        1.29        5.07     42.93 o
  -7  16   9       44.60       41.71     41.71 o
  -6  16   9        4.87      -51.04     51.04 o
  -5  16   9       25.92      -35.21     37.85 o
  -4  16   9       34.21       50.21     29.94 o
  -3  16   9        0.35        6.47     29.16 o
  -2  16   9      235.07      169.36     30.20 o
  -1  16   9      113.18      152.27     25.55 o
   0  16   9      198.00      295.54     36.04 o
   1  16   9        6.40      -21.85     21.85 o
   2  16   9       87.38      109.49     15.88 o
   3  16   9        1.49       59.62     21.17 o
   4  16   9        8.00       -1.36     21.97 o
   5  16   9        2.36       64.84     33.37 o
   6  16   9       17.30        1.73     45.44 o
   7  16   9       60.85       68.78     57.22 o
   8  16   9        1.17      -28.59     28.59 o
   9  16   9       12.00       15.42     35.55 o
  -6  17   9        4.02       51.04     57.67 o
  -5  17   9       58.60       89.66     40.48 o
  -4  17   9        1.79      -15.25     45.18 o
  -3  17   9       31.02       85.02     47.82 o
  -2  17   9       98.11      121.54     57.41 o
  -1  17   9      129.39      108.62     26.85 o
   0  17   9        7.12      -20.29     28.00 o
   1  17   9       84.37       76.35     26.05 o
   2  17   9       28.23       26.23     20.32 o
   3  17   9       40.45       66.24     25.57 o
   4  17   9        0.03       28.15     23.28 o
   5  17   9       26.69      115.49     33.22 o
   6  17   9        5.68      -24.15     28.61 o
   7  17   9        7.15      -17.72     32.08 o
   8  17   9        0.07      -21.39     35.30 o
  -5  18   9       45.49      122.87     50.46 o
  -4  18   9        7.82      -53.81     53.81 o
  -3  18   9        3.89      -48.53     48.53 o
  -2  18   9       35.36        7.98     49.11 o
  -1  18   9       66.45       44.63     64.46 o
   0  18   9      109.54       69.49     30.44 o
   1  18   9      150.77      105.15     32.25 o
   2  18   9       72.70        6.69     29.54 o
   3  18   9        7.26       36.35     41.71 o
   4  18   9        4.94        4.33     38.81 o
   5  18   9       20.26       89.72     84.19 o
   6  18   9        2.38       13.97     31.56 o
   7  18   9        0.70       -9.06     38.01 o
  -4  19   9        0.05      -61.21     61.21 o
  -3  19   9       24.85      -53.87     53.87 o
  -2  19   9       44.86       95.10    115.11 o
  -1  19   9       80.24       53.40     34.47 o
   0  19   9       66.07        2.85     39.05 o
   1  19   9       23.79       49.49     46.21 o
   2  19   9        8.95      -28.29     32.87 o
   3  19   9        3.26      -19.80     38.19 o
   4  19   9       51.02      106.79     51.97 o
   5  19   9       33.80      -32.37     32.37 o
  -2  20   9       16.55       21.88    140.57 o
  -1  20   9        2.08        2.02     92.72 o
   0  20   9       13.91       -8.08     38.39 o
   1  20   9        9.55       -9.09     41.19 o
   2  20   9        0.29       27.64     38.23 o
   3  20   9        5.59      -34.27     34.27 o
  -1 -12  10        9.81       57.07     42.38 o
   0 -12  10       17.07      -43.14     43.28 o
   1 -12  10        7.88       -2.70     55.74 o
  -4 -11  10       28.76       40.61     37.24 o
  -3 -11  10        3.36       28.53     37.93 o
  -2 -11  10        2.64       46.55     26.62 o
  -1 -11  10       28.10        6.92     51.45 o
   0 -11  10        9.20       64.26     30.82 o
   1 -11  10        1.72      163.03     52.97 o
   2 -11  10        1.67       59.09     45.70 o
   3 -11  10       15.29        2.00     45.05 o
  -6 -10  10        1.45       -7.47     44.77 o
  -5 -10  10       35.46       72.84     29.89 o
  -4 -10  10       14.93      -16.31     25.43 o
  -3 -10  10        4.30       22.01     21.50 o
  -2 -10  10        6.90       -1.75     32.46 o
  -1 -10  10        5.69       19.73     19.37 o
   0 -10  10        2.07       16.29     22.99 o
   1 -10  10        6.58        3.99     40.23 o
   2 -10  10       10.67        6.69     28.19 o
   3 -10  10        0.10      -10.11     37.65 o
   4 -10  10        3.95       28.90     38.36 o
   5 -10  10        3.96       26.90     39.00 o
  -7  -9  10        4.45      -15.03     26.38 o
  -6  -9  10       14.15       44.56     25.93 o
  -5  -9  10       35.09       23.09     23.61 o
  -4  -9  10        0.33      -32.13     32.13 o
  -3  -9  10        8.66       20.82     19.04 o
  -2  -9  10       58.68       80.15     22.09 o
  -1  -9  10       70.85      111.14     36.53 o
   0  -9  10        7.21       11.36     16.48 o
   1  -9  10       26.28       29.76     27.39 o
   2  -9  10       26.40      -12.74     24.78 o
   3  -9  10        0.03       33.08     40.10 o
   4  -9  10        1.52        3.62     19.39 o
   5  -9  10       14.41       56.07     42.38 o
   6  -9  10       14.38       29.68     33.63 o
  -8  -8  10        0.10        1.56     31.96 o
  -7  -8  10       11.72       -3.26     28.49 o
  -6  -8  10       10.14       45.03     31.61 o
  -5  -8  10       11.41        7.09     20.96 o
  -4  -8  10       16.29       -1.59     22.28 o
  -3  -8  10       68.98       25.60     19.92 o
  -2  -8  10        8.10       39.33     17.07 o
  -1  -8  10       13.96        0.96     25.20 o
   0  -8  10       66.68       85.17     34.40 o
   1  -8  10       73.39       62.42     19.68 o
   2  -8  10        0.12       19.77     10.66 o
   3  -8  10       21.90       37.88     19.17 o
   4  -8  10        2.37      -11.44     19.39 o
   5  -8  10        3.94      -10.86     31.92 o
   6  -8  10        7.46       22.38     47.02 o
   7  -8  10        7.51      -23.36     39.45 o
  -8  -7  10        9.47      -14.38     43.33 o
  -7  -7  10       84.67       85.76     25.74 o
  -6  -7  10       80.78      176.05     42.25 o
  -5  -7  10        4.08      -14.65     14.65 o
  -4  -7  10       63.77       44.90     33.43 o
  -3  -7  10      118.01       97.32     17.79 o
  -2  -7  10        0.31       -7.51     17.75 o
  -1  -7  10       11.73       32.27     22.40 o
   0  -7  10       71.12       88.41     34.82 o
   1  -7  10      256.72      287.14     14.56 o
   2  -7  10        0.38       15.06      9.25 o
   3  -7  10       99.81      114.41     10.60 o
   4  -7  10       44.36       36.87     16.86 o
   5  -7  10        1.52       32.76     19.39 o
   6  -7  10        0.03      -11.28     19.91 o
   7  -7  10        3.59        5.86     22.20 o
   8  -7  10       14.72      -11.33     43.38 o
  -9  -6  10        0.79       40.23     56.38 o
  -8  -6  10        2.05      -48.27     48.27 o
  -7  -6  10       21.55       14.48     44.99 o
  -6  -6  10        8.62        4.97     23.28 o
  -5  -6  10       80.14       74.79     22.22 o
  -4  -6  10        1.14       -5.19     19.64 o
  -3  -6  10       11.47        4.14     15.49 o
  -2  -6  10       24.10       14.96     16.03 o
  -1  -6  10        2.15      -15.17     15.17 o
   0  -6  10       10.65       14.57     10.36 o
   1  -6  10      106.59      129.04     16.29 o
   2  -6  10      212.77      204.47     17.25 o
   3  -6  10       81.43       73.05     10.49 o
   4  -6  10        2.94       18.21     23.00 o
   5  -6  10       22.30       23.69     17.45 o
   6  -6  10       13.85       20.11     19.68 o
   7  -6  10        2.58      -19.68     19.68 o
   8  -6  10        2.52       56.06     28.71 o
   9  -6  10        3.24      -12.68     50.14 o
  -9  -5  10        4.70      -28.83     48.98 o
  -8  -5  10       41.93      193.09     52.97 o
  -7  -5  10        5.29       -2.25     23.49 o
  -6  -5  10       75.79       28.86     34.72 o
  -5  -5  10      236.81      184.55     25.21 o
  -4  -5  10      252.81      344.77     47.66 o
  -3  -5  10        3.04      -10.28     23.03 o
  -2  -5  10      127.94      130.35     40.58 o
  -1  -5  10      365.22      385.09     44.67 o
   0  -5  10       12.67       10.51      4.58 o
   1  -5  10       76.15       65.84      8.34 o
   2  -5  10       10.37       18.22      7.79 o
   3  -5  10       71.79       90.50     14.93 o
   4  -5  10        1.34       -6.87     36.75 o
   5  -5  10      204.39      197.64     30.77 o
   6  -5  10       51.60       -3.64     21.33 o
   7  -5  10       38.18       37.43     17.62 o
   8  -5  10        1.51       12.54     25.07 o
   9  -5  10       15.27      -38.81     44.86 o
 -10  -4  10       11.24      -54.97     54.97 o
  -9  -4  10        0.48      -50.27     50.27 o
  -8  -4  10       11.03       16.09     42.87 o
  -7  -4  10       55.74       58.88     35.72 o
  -6  -4  10       77.27       85.46     22.28 o
  -5  -4  10        1.56      -12.68     23.00 o
  -4  -4  10        0.97       20.27     32.37 o
  -3  -4  10      159.82      195.67     36.43 o
  -2  -4  10       49.46       65.15     18.93 o
  -1  -4  10       34.93       46.24     14.29 o
   0  -4  10       95.58       69.01     11.59 o
   1  -4  10        4.17        1.97      7.42 o
   2  -4  10      120.29      148.29     13.20 o
   3  -4  10      139.55      138.61     19.44 o
   4  -4  10       41.96       12.19     16.83 o
   5  -4  10      190.18      201.69     42.99 o
   6  -4  10      139.17      153.67     33.40 o
   7  -4  10        9.85       42.80     35.40 o
   8  -4  10       13.42       75.63     42.80 o
   9  -4  10       37.45       61.60     46.21 o
  10  -4  10        0.19       72.41     56.96 o
 -10  -3  10      117.33      101.89     50.98 o
  -9  -3  10      120.11      140.63     46.92 o
  -8  -3  10        1.43       24.11     36.85 o
  -7  -3  10      194.92      182.29     19.03 o
  -6  -3  10      321.41      382.49     18.58 o
  -5  -3  10       59.37       55.05      9.52 o
  -4  -3  10       25.67       32.17     11.44 o
  -3  -3  10      485.31      415.35     35.64 o
  -2  -3  10      643.52      632.74     16.58 o
  -1  -3  10        6.24       -1.58     13.52 o
   0  -3  10      274.82      307.95     11.51 o
   1  -3  10      438.04      406.76     14.53 o
   2  -3  10       23.47       15.89      6.80 o
   3  -3  10      681.37      804.71     52.04 o
   4  -3  10        7.13        7.71     15.66 o
   5  -3  10        1.53        4.44     18.02 o
   6  -3  10       36.48       48.84     18.93 o
   7  -3  10       20.70       25.55     46.05 o
   8  -3  10       62.97       47.56     42.22 o
   9  -3  10       90.60      218.51     50.27 o
  10  -3  10       11.70       20.79     36.88 o
 -11  -2  10        4.97      -44.28     44.28 o
 -10  -2  10       28.06      -31.47     46.92 o
  -9  -2  10       31.72       57.54     24.37 o
  -8  -2  10       73.96       49.89     17.04 o
  -7  -2  10      237.49      185.57     17.62 o
  -6  -2  10      133.40      106.60     15.05 o
  -5  -2  10        0.04        9.01     18.55 o
  -4  -2  10       30.56       24.73     11.33 o
  -3  -2  10       82.51       81.63     11.53 o
  -2  -2  10      168.86      165.47     10.91 o
  -1  -2  10      498.85      532.47     17.20 o
   0  -2  10      916.17      920.89     26.11 o
   1  -2  10      120.33      144.11     14.85 o
   2  -2  10       29.52       30.30      5.80 o
   3  -2  10        1.62       -6.73     12.88 o
   4  -2  10      380.15      380.70     24.31 o
   5  -2  10      474.59      420.72     25.82 o
   6  -2  10        0.29       -6.33     21.08 o
   7  -2  10       59.80       50.83     19.63 o
   8  -2  10      103.40       28.19     38.94 o
   9  -2  10       36.54       67.77     45.63 o
  10  -2  10        0.16      -51.68     51.68 o
  11  -2  10        8.67       80.45     60.37 o
 -11  -1  10       49.51       71.77     45.63 o
 -10  -1  10       38.72       42.25     27.32 o
  -9  -1  10        2.93        8.40     19.06 o
  -8  -1  10      407.39      385.58     37.07 o
  -7  -1  10      398.56      362.28     40.74 o
  -6  -1  10      194.51      189.78     16.47 o
  -5  -1  10       29.29       43.27      8.28 o
  -4  -1  10      128.12      137.55     17.06 o
  -3  -1  10      586.18      549.46     20.50 o
  -2  -1  10       39.08       41.32      6.46 o
  -1  -1  10      681.67      717.23     20.17 o
   0  -1  10     2043.32     2129.50     45.25 o
   1  -1  10      287.40      322.87     22.93 o
   2  -1  10      176.30      146.56      7.49 o
   3  -1  10      228.90      181.73     16.86 o
   4  -1  10       88.19      108.43     14.72 o
   5  -1  10      140.12      139.24     43.19 o
   6  -1  10      297.25      323.90     28.58 o
   7  -1  10        0.65      -13.20     17.83 o
   8  -1  10       83.23       78.72     38.36 o
   9  -1  10        0.08       -6.05     28.90 o
  10  -1  10       14.28      118.11     53.04 o
  11  -1  10       22.28       11.39     40.23 o
 -11   0  10       37.01       12.16     43.90 o
 -10   0  10        2.73      -12.13     33.52 o
  -9   0  10       22.79       46.29     30.28 o
  -8   0  10      170.51      210.58     18.02 o
  -7   0  10       41.42       19.39     12.22 o
  -6   0  10       45.40       45.60     12.59 o
  -5   0  10      295.96      271.22     23.22 o
  -4   0  10      386.37      423.74     25.99 o
  -3   0  10      125.18      155.55     29.26 o
  -2   0  10       88.74       74.70     11.05 o
  -1   0  10      758.25      785.00     34.49 o
   0   0  10      972.42     1020.50     25.54 o
   1   0  10      616.01      578.54     20.04 o
   2   0  10      855.63      882.61     30.20 o
   3   0  10      460.54      501.83     58.83 o
   4   0  10      246.54      268.32     16.06 o
   5   0  10       11.17       14.10     21.59 o
   6   0  10      180.63      198.43     31.44 o
   7   0  10      268.51      251.07     28.13 o
   8   0  10        1.61      -10.11     39.07 o
   9   0  10        1.05        8.05     41.71 o
  10   0  10       17.68       64.49     37.59 o
  11   0  10       11.07       79.17     59.73 o
 -11   1  10        2.95        4.57     32.47 o
 -10   1  10       30.93       36.33     25.53 o
  -9   1  10      155.54      199.37     22.41 o
  -8   1  10       37.88       11.87     16.72 o
  -7   1  10      287.72      197.46     21.25 o
  -6   1  10       13.25       -2.69     25.76 o
  -5   1  10       27.73       10.61     21.18 o
  -4   1  10      119.69      105.45     14.47 o
  -3   1  10       63.96       47.34      8.78 o
  -2   1  10        3.17        1.72      8.06 o
  -1   1  10     1073.93     1040.80     62.61 o
   0   1  10      382.26      349.33     20.88 o
   1   1  10      131.71      125.53     21.50 o
   2   1  10     2046.08     2127.37     42.42 o
   3   1  10      266.62      246.50     13.63 o
   4   1  10      491.82      500.02     25.71 o
   5   1  10      263.17      265.24     19.90 o
   6   1  10      166.01      148.71     20.26 o
   7   1  10        9.23        0.54     19.11 o
   8   1  10      222.24      231.19     44.48 o
   9   1  10       19.45       84.12     43.77 o
  10   1  10        1.90      -40.36     47.76 o
  11   1  10       24.63       98.67     42.29 o
 -11   2  10        3.15       18.16     31.89 o
 -10   2  10       14.10       -8.56     21.30 o
  -9   2  10       45.59        5.22     27.46 o
  -8   2  10        1.43       10.74     20.94 o
  -7   2  10      151.95      128.57     22.66 o
  -6   2  10      153.75      197.51     17.35 o
  -5   2  10       22.90       38.02     12.89 o
  -4   2  10      282.04      264.81     13.73 o
  -3   2  10      995.74      947.86     32.74 o
  -2   2  10      266.68      240.40     18.74 o
  -1   2  10      147.34      151.16     18.33 o
   0   2  10      605.84      718.89     25.87 o
   1   2  10      771.21      806.70     20.31 o
   2   2  10      710.38      695.34     21.39 o
   3   2  10       16.56        2.53     15.16 o
   4   2  10      537.05      536.84     37.29 o
   5   2  10      841.68      853.43     36.76 o
   6   2  10       58.86       55.14     20.25 o
   7   2  10        9.83       15.96     16.66 o
   8   2  10      221.41      234.27     34.02 o
   9   2  10       40.12       18.85     25.10 o
  10   2  10        1.13       40.36     36.37 o
  11   2  10        7.38       48.40     38.30 o
  12   2  10       57.06       -4.05     66.42 o
 -11   3  10       28.96       25.83     32.16 o
 -10   3  10        1.86        3.77     24.94 o
  -9   3  10        5.07      -18.11     18.11 o
  -8   3  10        7.30      -16.77     16.77 o
  -7   3  10       35.10       22.86     23.36 o
  -6   3  10       26.86       34.17     14.12 o
  -5   3  10     1096.81     1059.56     55.46 o
  -4   3  10      843.01      889.02     29.41 o
  -3   3  10      134.75      151.86     11.71 o
  -2   3  10      344.26      358.04     23.91 o
  -1   3  10        5.14        9.68     13.11 o
   0   3  10        1.48       21.95      8.45 o
   1   3  10      751.13      648.02     18.46 o
   2   3  10       14.46       19.02     13.49 o
   3   3  10      392.03      367.87     14.30 o
   4   3  10     1290.17     1348.55     49.06 o
   5   3  10      363.94      337.34     26.43 o
   6   3  10       14.08        9.19      6.40 o
   7   3  10       52.43       14.66     14.31 o
   8   3  10       32.94       53.45     11.90 o
   9   3  10        6.28       34.01     50.24 o
  10   3  10       27.73       23.59     53.07 o
  11   3  10       20.77       60.57     54.45 o
  12   3  10        9.75      -49.05     61.15 o
 -11   4  10      134.30      158.85     51.81 o
 -10   4  10       76.13       73.59     29.45 o
  -9   4  10       35.69       -8.11     37.14 o
  -8   4  10        2.16       37.50     45.44 o
  -7   4  10        1.44       21.63     15.78 o
  -6   4  10       22.16       48.12     24.01 o
  -5   4  10      129.70      155.26     14.69 o
  -4   4  10     1644.90     1679.77     62.62 o
  -3   4  10      494.51      470.72     19.97 o
  -2   4  10     1326.65     1307.34     30.31 o
  -1   4  10      446.35      392.03     42.69 o
   0   4  10      507.07      564.60     16.72 o
   1   4  10      352.29      370.25     21.56 o
   2   4  10       24.93        3.17     15.34 o
   3   4  10      122.27      142.73     10.78 o
   4   4  10     1359.78     1406.87     37.59 o
   5   4  10       78.49       73.27      9.80 o
   6   4  10       58.58       61.06     12.30 o
   7   4  10      303.68      313.65     21.95 o
   8   4  10      168.27      185.72     23.98 o
   9   4  10       32.27       24.10     17.30 o
  10   4  10      124.47      130.01     35.72 o
  11   4  10       34.60       65.26     51.81 o
  12   4  10       31.31        3.35     60.50 o
 -11   5  10       89.72      165.99     57.80 o
 -10   5  10       11.88       -8.75     31.60 o
  -9   5  10        0.11      -39.78     39.78 o
  -8   5  10       14.04      -14.18     24.36 o
  -7   5  10        1.29      -19.68     19.68 o
  -6   5  10       10.09       23.51     12.71 o
  -5   5  10      230.86      277.38     41.35 o
  -4   5  10      485.67      518.29     21.66 o
  -3   5  10      711.46      749.64     30.43 o
  -2   5  10      530.35      536.62     20.90 o
  -1   5  10       23.94       31.48      6.46 o
   0   5  10      939.81      973.61     48.88 o
   1   5  10      148.48      178.55      9.47 o
   2   5  10      187.10      178.18      9.09 o
   3   5  10      268.41      225.70     11.22 o
   4   5  10      174.60      131.32     11.97 o
   5   5  10       25.80       29.34     13.74 o
   6   5  10      126.00      118.22     13.36 o
   7   5  10       83.82       83.77     15.94 o
   8   5  10        1.01      -12.99     12.99 o
   9   5  10       35.13       60.95     17.86 o
  10   5  10       93.49      103.80     20.62 o
  11   5  10       29.48        9.86     22.23 o
  12   5  10        4.25      -20.21     59.86 o
 -11   6  10       27.93      -24.14     38.94 o
 -10   6  10        3.37       77.24     37.59 o
  -9   6  10       86.64       62.50     40.36 o
  -8   6  10      247.80      301.74     47.18 o
  -7   6  10      357.92      338.76     34.60 o
  -6   6  10       66.65      103.58     34.56 o
  -5   6  10      214.88      274.22     17.98 o
  -4   6  10        2.09        1.77     14.66 o
  -3   6  10      166.29      161.88     15.04 o
  -2   6  10      991.27      936.18     39.59 o
  -1   6  10     1245.66     1320.10     29.95 o
   0   6  10       13.38        4.16      9.91 o
   1   6  10       37.74       15.54      6.63 o
   2   6  10      270.86      234.22     19.99 o
   3   6  10      797.55      746.37     18.54 o
   4   6  10        0.53       -6.86     10.33 o
   5   6  10        2.67       16.75     18.19 o
   6   6  10      674.76      706.88     36.22 o
   7   6  10       70.39       87.18     20.78 o
   8   6  10        0.33       30.89     23.49 o
   9   6  10       49.27       73.12     40.16 o
  10   6  10      138.86      137.21     30.51 o
  11   6  10        9.90       13.65     37.36 o
  12   6  10        3.46      -42.42     57.93 o
 -11   7  10        0.19       14.74     44.22 o
 -10   7  10        0.23      -47.63     47.63 o
  -9   7  10      108.63      144.88     36.24 o
  -8   7  10        2.58      -25.55     25.55 o
  -7   7  10        9.92       -1.47     16.34 o
  -6   7  10     1007.88     1042.51     40.71 o
  -5   7  10       18.71      -14.47     14.47 o
  -4   7  10        0.54        8.35     10.69 o
  -3   7  10      135.93      106.18     12.08 o
  -2   7  10      353.33      371.21     15.64 o
  -1   7  10       82.42      109.01     11.84 o
   0   7  10      412.14      333.00     25.15 o
   1   7  10      745.65      870.53     56.74 o
   2   7  10      917.42      965.11     26.13 o
   3   7  10       17.44        8.81      6.06 o
   4   7  10      119.06      102.30     11.05 o
   5   7  10      203.92      208.71     21.70 o
   6   7  10      143.89      128.47     17.81 o
   7   7  10       40.40       48.72     15.98 o
   8   7  10       30.09       34.83     16.40 o
   9   7  10       47.19       51.16     21.34 o
  10   7  10       62.74       92.70     25.16 o
  11   7  10        9.28        2.33     26.72 o
  12   7  10       26.35      -33.02     59.92 o
 -11   8  10       13.64      -52.20     60.24 o
 -10   8  10       44.47       50.20     36.82 o
  -9   8  10       57.05       86.38     50.91 o
  -8   8  10        5.55       72.41     38.23 o
  -7   8  10      408.76      428.83     36.55 o
  -6   8  10      721.42      766.37     30.52 o
  -5   8  10       49.78       38.52     20.15 o
  -4   8  10       17.43        8.47     14.85 o
  -3   8  10      130.49      141.52     17.41 o
  -2   8  10      575.68      663.09     28.60 o
  -1   8  10       87.93       92.62      9.72 o
   0   8  10      984.37     1027.97     26.89 o
   1   8  10       36.21       25.28     14.25 o
   2   8  10      643.86      585.76     20.18 o
   3   8  10       29.65       25.99      8.97 o
   4   8  10       24.64        4.65      8.79 o
   5   8  10      363.09      363.93     24.89 o
   6   8  10       39.07       23.77     11.98 o
   7   8  10       80.38       82.71     17.29 o
   8   8  10      282.26      295.44     37.62 o
   9   8  10      264.10      304.92     38.83 o
  10   8  10       79.66       90.76     26.84 o
  11   8  10       29.28       44.90     30.08 o
  12   8  10       28.30      -19.14     47.73 o
 -10   9  10       32.93      -57.48     57.48 o
  -9   9  10        2.05       82.90     33.40 o
  -8   9  10        7.73       52.84     28.77 o
  -7   9  10      479.20      513.53     51.36 o
  -6   9  10        5.65      -10.26     21.38 o
  -5   9  10       80.82       73.50     13.20 o
  -4   9  10      468.57      506.48     33.07 o
  -3   9  10      353.23      406.69     18.45 o
  -2   9  10       51.49       19.33     13.24 o
  -1   9  10        3.30       -7.32      7.32 o
   0   9  10      201.73      209.31     28.08 o
   1   9  10      246.12      255.15     19.88 o
   2   9  10       76.10       73.00     12.08 o
   3   9  10       48.49       19.75      8.80 o
   4   9  10      575.22      577.98     30.63 o
   5   9  10      263.57      320.73     17.56 o
   6   9  10        0.01       -0.16      5.35 o
   7   9  10       93.86      129.75     31.78 o
   8   9  10      288.36      257.04     17.14 o
   9   9  10       11.69       31.66     24.55 o
  10   9  10        0.09      -12.96     29.22 o
  11   9  10       26.26        8.54     52.42 o
 -10  10  10       54.85       50.07     45.38 o
  -9  10  10        6.68       10.68     48.72 o
  -8  10  10      237.02      262.35     50.07 o
  -7  10  10      163.60      123.00     44.15 o
  -6  10  10        9.68       67.00     26.78 o
  -5  10  10        0.29      -17.68     17.68 o
  -4  10  10      486.12      531.50     28.55 o
  -3  10  10      118.93      127.37     29.63 o
  -2  10  10        7.35       -1.80     10.87 o
  -1  10  10      614.41      608.13     31.82 o
   0  10  10      912.38      930.78     26.32 o
   1  10  10      442.44      472.98     20.97 o
   2  10  10      126.61      146.36     18.70 o
   3  10  10        1.40      -10.79     10.79 o
   4  10  10      927.23      840.01     30.83 o
   5  10  10        9.56       20.28     11.71 o
   6  10  10        2.49       20.23     17.64 o
   7  10  10      102.51      102.39     13.20 o
   8  10  10      283.84      272.68     30.80 o
   9  10  10        8.92       17.96     21.75 o
  10  10  10       73.42      114.65     51.10 o
  11  10  10       35.23       24.18     56.45 o
 -10  11  10        1.03        4.70     61.34 o
  -9  11  10       33.42       64.62     56.64 o
  -8  11  10      199.14      167.28     42.67 o
  -7  11  10        6.08      -12.68     28.00 o
  -6  11  10       22.40       50.14     39.45 o
  -5  11  10      139.35      158.08     32.83 o
  -4  11  10      128.11      107.56     18.11 o
  -3  11  10       15.44      -12.38     34.07 o
  -2  11  10       25.59       38.84     27.24 o
  -1  11  10      193.09      205.91     26.89 o
   0  11  10      196.30      210.39     14.17 o
   1  11  10       12.35      -11.87     11.87 o
   2  11  10       37.88       26.19     12.64 o
   3  11  10      529.80      462.39     52.34 o
   4  11  10      115.31       67.25     11.69 o
   5  11  10       57.95       53.67     13.03 o
   6  11  10       41.33       10.23     20.28 o
   7  11  10      163.36      182.80     44.93 o
   8  11  10       25.99        0.83     18.95 o
   9  11  10       19.00       -7.92     26.36 o
  10  11  10       55.44       55.54     46.45 o
  11  11  10        0.32       39.56     39.97 o
  -9  12  10      114.92      113.80     47.24 o
  -8  12  10        2.71      -17.31     50.59 o
  -7  12  10       11.41       -1.35     39.33 o
  -6  12  10        5.51        4.70     26.00 o
  -5  12  10      137.78       58.18     37.46 o
  -4  12  10      152.93      100.41     38.17 o
  -3  12  10      105.78      118.02     34.81 o
  -2  12  10       11.12        2.66     13.84 o
  -1  12  10        1.98       20.22     13.79 o
   0  12  10      275.95      261.67     12.83 o
   1  12  10      122.87       85.55     15.44 o
   2  12  10      357.93      367.04     19.98 o
   3  12  10      504.31      496.41     32.53 o
   4  12  10        3.96        2.52     18.60 o
   5  12  10       29.62       71.95     28.90 o
   6  12  10      120.48      171.15     23.01 o
   7  12  10       17.43       -0.67     17.04 o
   8  12  10        5.06       35.54     22.36 o
   9  12  10       76.55      123.01     31.76 o
  10  12  10        9.96      -33.39     33.39 o
  11  12  10        9.83       12.40     55.06 o
  -9  13  10       21.64      144.24     68.48 o
  -8  13  10       11.32      104.98     56.51 o
  -7  13  10       13.69       74.47     53.23 o
  -6  13  10       10.74       39.97     41.32 o
  -5  13  10      110.28       98.09     42.74 o
  -4  13  10        0.54        3.99     24.72 o
  -3  13  10      263.44      340.36     42.74 o
  -2  13  10       14.59       49.61     21.62 o
  -1  13  10       64.09       45.59     14.32 o
   0  13  10       91.43       63.94     14.28 o
   1  13  10        3.28        9.48     13.96 o
   2  13  10      377.74      350.35     20.54 o
   3  13  10       71.98       51.19     20.95 o
   4  13  10       56.56       78.87     15.83 o
   5  13  10       75.34       81.97     15.60 o
   6  13  10      240.67      205.46     26.11 o
   7  13  10        0.04       -5.97     26.04 o
   8  13  10       43.13       64.55     23.09 o
   9  13  10       30.46       46.62     26.47 o
  10  13  10        7.01       50.67     38.36 o
  -8  14  10        0.19      -31.22     57.73 o
  -7  14  10       50.42       54.45     56.45 o
  -6  14  10       34.22       85.15     47.89 o
  -5  14  10       11.19       12.68     26.65 o
  -4  14  10       41.90       68.03     27.35 o
  -2  14  10       36.53       69.83     33.21 o
  -1  14  10        8.04       17.40     19.89 o
   0  14  10       16.83       12.68     14.49 o
   1  14  10       27.38       34.17     14.28 o
   2  14  10       22.11       -1.69     15.27 o
   3  14  10      217.76      184.70     53.81 o
   4  14  10       13.81       17.99     23.02 o
   5  14  10       70.54       74.40     22.98 o
   6  14  10        0.90       42.97     32.05 o
   7  14  10       11.91       26.15     57.77 o
   8  14  10       25.04       36.01     24.22 o
   9  14  10        1.73        3.99     34.11 o
  10  14  10        4.44      -28.09     31.56 o
  -8  15  10        0.50       63.01     43.12 o
  -7  15  10       57.36       -3.35     41.84 o
  -6  15  10        9.17      -20.60     49.17 o
  -5  15  10       29.09      -24.65     31.92 o
  -4  15  10        9.18       81.29     44.60 o
  -3  15  10      229.76      346.08     48.59 o
  -2  15  10       32.50       24.59     25.87 o
  -1  15  10      444.28      388.41     36.37 o
   0  15  10      137.32      109.16     22.36 o
   1  15  10       60.06       56.82     27.39 o
   2  15  10       24.63       21.21     42.42 o
   3  15  10       69.88      104.39     19.43 o
   4  15  10       11.80       10.80     30.60 o
   5  15  10        1.62       24.15     62.21 o
   6  15  10       87.32       76.54     21.26 o
   7  15  10       95.82      102.52     27.55 o
   8  15  10       42.36        2.66     27.26 o
   9  15  10        2.92       73.36     40.30 o
  -7  16  10       95.53       16.61     44.41 o
  -6  16  10       18.49        9.98     39.20 o
  -5  16  10       49.37       63.14     53.87 o
  -4  16  10       85.03      127.05     45.25 o
  -3  16  10        0.27       26.58     41.26 o
  -2  16  10        0.22      -33.86     37.85 o
  -1  16  10      272.70      279.00     31.31 o
   0  16  10      282.00      311.92     29.18 o
   1  16  10        7.97       21.77     24.91 o
   2  16  10       16.13       46.30     20.49 o
   3  16  10       30.57       45.90     22.23 o
   4  16  10       16.75      107.41     58.89 o
   5  16  10       25.39       56.14     30.69 o
   6  16  10       26.67       11.02     67.65 o
   7  16  10       29.41       35.76     46.34 o
   8  16  10        0.47       71.48     27.74 o
  -6  17  10        0.10       65.72     51.10 o
  -5  17  10       78.27      215.30     54.52 o
  -4  17  10       30.40       46.53     39.91 o
  -3  17  10        1.98       29.93     29.22 o
  -2  17  10        2.86       81.61     43.77 o
  -1  17  10      299.70      199.19     29.13 o
   0  17  10       69.90       69.42     29.44 o
   1  17  10      314.58      323.10     21.07 o
   2  17  10      102.29       70.08     89.88 o
   3  17  10       34.75       42.10     32.28 o
   4  17  10       31.60       61.27     33.56 o
   5  17  10       41.95       99.95     25.27 o
   6  17  10       16.15       14.79     27.03 o
   7  17  10       12.83       34.82     29.30 o
   8  17  10       14.44       50.47     27.60 o
  -5  18  10       72.64      125.57     58.44 o
  -4  18  10        2.47       61.79     39.91 o
  -3  18  10        0.36      -29.22     38.55 o
  -2  18  10       34.86       29.22     35.21 o
  -1  18  10       78.29      113.79     31.26 o
   0  18  10        1.96      -33.21     33.21 o
   1  18  10       57.11       37.46     27.04 o
   2  18  10       16.50       55.62     33.12 o
   3  18  10        6.78      -16.85     23.07 o
   4  18  10        0.56      -25.09     25.42 o
   5  18  10       27.35      114.01     58.51 o
   6  18  10       10.04      114.56     36.46 o
   7  18  10        0.33      -23.26     41.03 o
  -4  19  10        4.25       40.55     51.88 o
  -3  19  10       20.89      -25.23     42.54 o
  -2  19  10       48.32       15.96     38.55 o
  -1  19  10        1.32      -40.85     40.85 o
   0  19  10       43.97        0.95     27.19 o
   1  19  10       17.95      -24.18     32.22 o
   2  19  10        6.55       53.14     33.30 o
   3  19  10       14.82      -36.22     36.22 o
   4  19  10       29.29       27.78     40.63 o
   5  19  10       22.58      -21.20     32.88 o
  -2  20  10        3.98       29.93     44.54 o
  -1  20  10        0.71      -43.25     43.25 o
   0  20  10       13.36      -16.69     92.43 o
   1  20  10       11.72       55.53     57.51 o
   2  20  10        4.73       85.28     40.48 o
   3  20  10        4.30       42.40     27.18 o
  -2 -11  11        3.12       -4.82     63.30 o
  -1 -11  11       27.20        3.19     35.86 o
   0 -11  11       13.46       22.30     33.57 o
   1 -11  11        0.08      106.33     78.49 o
  -4 -10  11        4.48      -22.03     27.51 o
  -3 -10  11        2.83       18.89     30.11 o
  -2 -10  11       11.01      -14.53     31.92 o
  -1 -10  11       53.67      151.82     38.44 o
   0 -10  11        0.78       10.54     38.08 o
   1 -10  11        0.48       48.21     48.21 o
   2 -10  11        8.84       75.11     46.28 o
   3 -10  11        4.81      -13.45     47.05 o
   4 -10  11        2.27       43.06     46.47 o
  -6  -9  11        1.29       67.58     31.87 o
  -5  -9  11       39.91       56.92     42.24 o
  -4  -9  11        0.82       19.78     24.52 o
  -3  -9  11       14.97       38.39     38.65 o
  -2  -9  11       50.60       15.93     29.36 o
  -1  -9  11        8.61       33.65     21.48 o
   0  -9  11        0.77        5.25     26.85 o
   1  -9  11       19.91       19.37     40.81 o
   2  -9  11       25.09       51.56     43.51 o
   3  -9  11        2.68       -4.05     25.49 o
   4  -9  11        0.06      -34.95     34.95 o
  -7  -8  11       12.69       85.49     53.12 o
  -6  -8  11        3.87      -32.12     32.12 o
  -5  -8  11        1.05       47.68     25.70 o
  -4  -8  11       14.11        5.90     30.88 o
  -3  -8  11        4.84        5.86     30.49 o
  -2  -8  11        6.28        5.21     26.70 o
  -1  -8  11        5.71       -2.86     14.94 o
   0  -8  11       77.37       21.83     18.38 o
   1  -8  11       48.29       65.30     39.65 o
   2  -8  11        8.92      -15.38     34.76 o
   3  -8  11        1.31       -5.35     15.51 o
   4  -8  11       19.16        7.04     30.38 o
   5  -8  11       13.36       70.27     25.68 o
   6  -8  11        3.42       36.97     25.64 o
  -8  -7  11        4.95      -12.49     33.68 o
  -7  -7  11       51.48      105.23     28.95 o
  -6  -7  11       25.28       56.93     40.45 o
  -5  -7  11        4.19       42.44     28.89 o
  -4  -7  11       14.18       25.87     18.30 o
  -3  -7  11       31.90       43.09     22.97 o
  -2  -7  11        3.14        4.87     16.32 o
  -1  -7  11        0.55       25.63     19.25 o
   0  -7  11      147.22      145.87     18.24 o
   1  -7  11       69.56       75.09     18.51 o
   2  -7  11       17.36        8.24     15.61 o
   3  -7  11       39.79       49.03     27.87 o
   4  -7  11       48.55       34.95     18.83 o
   5  -7  11        0.19       44.11     20.88 o
   6  -7  11        4.51       43.65     21.84 o
   7  -7  11       32.84       42.22     65.04 o
  -8  -6  11       15.55       -4.70     57.09 o
  -7  -6  11       11.64       60.40     38.92 o
  -6  -6  11       87.97       79.70     33.70 o
  -5  -6  11      103.99       99.28     20.35 o
  -4  -6  11       84.24       93.52     21.20 o
  -3  -6  11        8.86       11.45     15.97 o
  -2  -6  11       31.20       39.01     22.62 o
  -1  -6  11       76.97       17.59     26.47 o
   0  -6  11       12.14       -7.92     15.47 o
   1  -6  11        5.54        9.72      7.29 o
   2  -6  11      164.00      188.27     12.12 o
   3  -6  11       33.85       35.93     14.75 o
   4  -6  11       86.95      109.18     19.52 o
   5  -6  11       19.52       24.32     22.68 o
   6  -6  11       13.18        2.56     21.33 o
   7  -6  11       20.88       11.62     25.55 o
   8  -6  11       21.17       38.04     45.38 o
  -9  -5  11        5.01       18.15     38.94 o
  -8  -5  11       31.62       46.34     42.29 o
  -7  -5  11        3.00       10.66     68.00 o
  -6  -5  11       74.46       46.84     22.61 o
  -5  -5  11      177.62       92.90     26.57 o
  -4  -5  11       17.79       14.89     15.92 o
  -3  -5  11        0.41        8.05     15.37 o
  -2  -5  11      143.80      156.75     55.87 o
  -1  -5  11        4.48        8.20     55.96 o
   0  -5  11        0.14        2.18      9.77 o
   1  -5  11      132.56      125.04      9.64 o
   2  -5  11      225.63      220.02     13.19 o
   3  -5  11       81.09      105.42     23.27 o
   4  -5  11        1.52       19.65     38.68 o
   5  -5  11       59.14       51.61     27.71 o
   6  -5  11      120.70      112.57     34.63 o
   7  -5  11       13.93       26.95     22.35 o
   8  -5  11        0.97       28.71     44.09 o
   9  -5  11       80.46      141.28     56.25 o
  -9  -4  11       13.53       38.88     54.97 o
  -8  -4  11       17.01      -30.83     30.83 o
  -7  -4  11       11.81      -11.02     24.03 o
  -6  -4  11      330.09      382.69     74.31 o
  -5  -4  11      153.36      183.54     25.17 o
  -4  -4  11       55.07       63.46     26.32 o
  -3  -4  11      171.25      235.64     31.73 o
  -2  -4  11      298.65      308.02     52.55 o
  -1  -4  11      218.22      196.42     20.67 o
   0  -4  11       84.11       79.55      7.27 o
   1  -4  11       14.88       16.49      7.59 o
   2  -4  11       47.18       56.48     11.81 o
   3  -4  11       59.74      115.29     25.68 o
   4  -4  11       56.08       92.61     23.52 o
   5  -4  11      159.80      114.12     28.06 o
   6  -4  11       73.49      143.04     69.29 o
   7  -4  11       22.99       64.88     34.76 o
   8  -4  11        4.24      -23.43     40.87 o
   9  -4  11       17.25        0.00     48.92 o
 -10  -3  11       62.55       79.75     53.61 o
  -9  -3  11        6.67      -28.13     48.27 o
  -8  -3  11        2.89      -43.57     43.57 o
  -7  -3  11      108.56       73.76     27.74 o
  -6  -3  11      297.50      270.94     26.95 o
  -5  -3  11       46.29       45.07      8.48 o
  -4  -3  11        0.26        3.34      5.10 o
  -3  -3  11      100.11       74.27     18.49 o
  -2  -3  11      266.84      276.44     13.47 o
  -1  -3  11        2.08       -3.28     10.92 o
   0  -3  11     1049.97     1029.95     26.60 o
   1  -3  11       25.55        2.27      8.93 o
   2  -3  11      410.75      380.21     15.20 o
   3  -3  11        0.51        6.13     24.52 o
   4  -3  11       64.25       59.63     14.78 o
   5  -3  11       60.96       69.67     23.01 o
   6  -3  11       30.38       25.41     22.93 o
   7  -3  11       10.11       12.74     38.23 o
   8  -3  11       73.92      -21.50     38.94 o
   9  -3  11       16.62      -43.64     43.64 o
  10  -3  11       14.83       47.69     55.10 o
 -10  -2  11       85.84       52.20     52.91 o
  -9  -2  11        8.32       88.37     43.51 o
  -8  -2  11       10.98       28.77     38.81 o
  -7  -2  11       15.89       22.01     20.69 o
  -6  -2  11      282.02      302.59     20.10 o
  -5  -2  11       61.60       43.19     16.81 o
  -4  -2  11      219.00      217.42     20.10 o
  -3  -2  11      376.06      385.93     15.54 o
  -2  -2  11       88.81       96.34     22.26 o
  -1  -2  11       94.45      111.25     11.32 o
   0  -2  11      339.33      361.30     14.23 o
   1  -2  11      422.26      427.32     16.14 o
   2  -2  11       11.36       16.55     12.84 o
   3  -2  11      135.92      205.31     19.05 o
   4  -2  11       24.22      -13.44     17.55 o
   5  -2  11        1.60      -11.22     18.23 o
   6  -2  11        9.46        3.20     30.35 o
   7  -2  11      148.80      110.45     28.96 o
   8  -2  11        6.08       67.26     41.71 o
   9  -2  11        2.73        0.64     45.70 o
  10  -2  11        7.79        2.00     36.94 o
 -10  -1  11       52.43      112.38     51.49 o
  -9  -1  11        4.19       69.25     25.96 o
  -8  -1  11      155.16      127.93     15.82 o
  -7  -1  11        0.54        1.29     13.14 o
  -6  -1  11       84.31       59.33     11.59 o
  -5  -1  11       26.35       35.74      9.35 o
  -4  -1  11       59.01       62.99     13.28 o
  -3  -1  11      182.24      194.90     11.10 o
  -2  -1  11       60.80       39.43      6.98 o
  -1  -1  11      283.76      253.83     20.32 o
   0  -1  11      518.62      496.54     17.38 o
   1  -1  11      349.62      378.94     15.78 o
   2  -1  11      249.65      232.11     17.61 o
   3  -1  11       93.73      143.15     17.88 o
   4  -1  11      312.01      294.76     23.87 o
   5  -1  11       17.97       52.36     39.55 o
   6  -1  11        3.01       24.38     20.58 o
   7  -1  11      138.71      149.13     33.73 o
   8  -1  11       20.81       10.81     41.13 o
   9  -1  11        2.84      -31.67     31.67 o
  10  -1  11        0.31        6.05     51.10 o
 -10   0  11        3.83       11.90     21.76 o
  -9   0  11       38.03       28.18     18.69 o
  -8   0  11      463.14      445.90     26.76 o
  -7   0  11       49.73       55.53     14.75 o
  -6   0  11      169.19      177.81     15.70 o
  -5   0  11      170.50      140.11     22.12 o
  -4   0  11      261.74      247.85     13.91 o
  -3   0  11      122.44      125.06     15.67 o
  -2   0  11      288.39      303.99     19.09 o
  -1   0  11      686.86      696.53     21.60 o
   0   0  11      288.23      284.49     18.28 o
   1   0  11      103.07      115.98     12.12 o
   2   0  11       64.78       44.06      6.95 o
   3   0  11       52.28       82.13     23.75 o
   4   0  11        8.51       14.98     10.75 o
   5   0  11        0.15      -18.14     18.14 o
   6   0  11      171.92      182.60     23.85 o
   7   0  11        3.60       20.28     39.81 o
   8   0  11       25.85       92.49     40.48 o
   9   0  11       44.31       73.50     46.53 o
  10   0  11        8.92      -18.86     35.01 o
  11   0  11        8.53      -56.45     56.45 o
 -11   1  11        0.34      104.96     39.55 o
 -10   1  11       16.68       33.35     33.26 o
  -9   1  11       18.02       18.94     18.65 o
  -8   1  11      227.16      224.58     21.67 o
  -7   1  11       36.96       47.72     13.61 o
  -6   1  11       15.93      -13.28     16.30 o
  -5   1  11       41.16       22.55     10.59 o
  -4   1  11      733.71      802.83     66.99 o
  -3   1  11        1.22       -1.19      9.03 o
  -2   1  11      311.53      304.29     15.31 o
  -1   1  11      124.13      128.00     11.59 o
   0   1  11     1483.92     1530.43     91.30 o
   1   1  11      108.00      100.52      7.74 o
   2   1  11      663.19      654.98     17.44 o
   3   1  11       69.41       71.27     14.61 o
   4   1  11      330.75      354.55     42.42 o
   5   1  11      433.49      409.50     41.24 o
   6   1  11       53.54       83.24     19.91 o
   7   1  11       35.52        0.71     26.32 o
   8   1  11        1.50      -35.14     35.14 o
   9   1  11      151.09       95.13     45.89 o
  10   1  11        1.42      -43.77     51.88 o
  11   1  11       13.31        7.40     45.76 o
 -11   2  11        0.02       37.09     33.85 o
 -10   2  11       21.69       36.14     29.98 o
  -9   2  11        7.06       31.77     25.02 o
  -8   2  11       26.59       34.49     18.60 o
  -7   2  11        8.76      -16.91     17.78 o
  -6   2  11      304.27      296.36     19.70 o
  -5   2  11      166.24      186.23     22.51 o
  -4   2  11       79.06       67.22     12.20 o
  -3   2  11      147.24      144.61     10.64 o
  -2   2  11      106.80      113.49     12.21 o
  -1   2  11       80.66       77.32     10.00 o
   0   2  11       55.57       61.46     10.20 o
   1   2  11     1320.81     1282.37     30.82 o
   2   2  11      586.24      529.47     17.86 o
   3   2  11        2.45      -14.97     14.97 o
   4   2  11      691.11      728.43     77.50 o
   5   2  11      193.53      209.83     23.81 o
   6   2  11       69.34       55.10     26.61 o
   7   2  11       20.79       33.22     29.67 o
   8   2  11      207.41       90.43     31.02 o
   9   2  11      105.78      160.59     35.08 o
  10   2  11        0.62        4.05     33.66 o
  11   2  11       62.10       63.27     55.87 o
 -11   3  11       17.02        8.69     70.67 o
 -10   3  11       26.40       83.14     26.39 o
  -9   3  11        5.43        4.76     35.27 o
  -8   3  11        0.95        4.05     23.30 o
  -7   3  11        0.80        2.38     31.60 o
  -6   3  11      564.40      544.42     26.17 o
  -5   3  11      147.45      137.01     16.49 o
  -4   3  11      799.08      789.01     28.39 o
  -3   3  11      356.14      416.37     16.89 o
  -2   3  11      580.74      566.70     33.15 o
  -1   3  11      217.74      246.08     15.19 o
   0   3  11      245.11      188.57     12.99 o
   1   3  11      479.68      547.29     17.80 o
   2   3  11      385.05      372.75     15.58 o
   3   3  11      139.05      127.58      8.13 o
   4   3  11      804.86      827.79     43.25 o
   5   3  11      200.95      210.33     18.08 o
   6   3  11       15.01       12.37     17.30 o
   7   3  11        0.56       -6.61     20.56 o
   8   3  11       70.44      103.88     43.83 o
   9   3  11        1.23      -27.44     46.21 o
  10   3  11        1.96       28.96     49.88 o
  11   3  11       68.53       -9.40     57.93 o
 -11   4  11       90.09       26.26     53.87 o
 -10   4  11       18.23      -42.54     42.54 o
  -9   4  11        3.33      -17.57     35.21 o
  -8   4  11       15.51       -5.11     32.50 o
  -7   4  11       22.70       28.77     22.85 o
  -6   4  11      223.06      250.49     37.16 o
  -5   4  11       54.06       20.21     27.73 o
  -4   4  11      764.29      750.89     48.78 o
  -3   4  11      786.78      808.13     27.51 o
  -2   4  11      137.03      137.51     18.64 o
  -1   4  11      368.93      451.04     30.98 o
   0   4  11      161.58      164.23     19.18 o
   1   4  11      172.00      190.20     10.57 o
   2   4  11      748.56      730.59     20.52 o
   3   4  11     1555.38     1688.45     44.08 o
   4   4  11      500.20      484.49     28.83 o
   5   4  11      244.57      254.99     43.90 o
   6   4  11       68.73       69.49     13.64 o
   7   4  11      105.39      111.20     64.17 o
   8   4  11       20.65       34.32     16.06 o
   9   4  11       39.75       99.76     34.37 o
  10   4  11        7.02       45.83     47.82 o
  11   4  11      111.86       20.21     55.22 o
 -11   5  11       37.18       20.15     52.46 o
 -10   5  11        4.64      -37.72     44.48 o
  -9   5  11       25.18       93.91     41.90 o
  -8   5  11       51.96        6.11     33.86 o
  -7   5  11       65.07      106.36     25.33 o
  -6   5  11      107.61       86.64     18.08 o
  -5   5  11      388.73      353.23     46.76 o
  -4   5  11      540.06      442.14     30.83 o
  -3   5  11       48.23       35.67     14.82 o
  -2   5  11      140.18      128.87     12.54 o
  -1   5  11     1148.02     1207.88     44.26 o
   0   5  11       60.59       52.70      9.33 o
   1   5  11        4.46       15.13      9.76 o
   2   5  11        4.04        3.60      9.76 o
   3   5  11      738.31      636.13     23.18 o
   4   5  11      225.14      220.58     14.88 o
   5   5  11        5.23        1.34      9.14 o
   6   5  11      356.01      328.52     18.30 o
   7   5  11      156.54      113.83     27.29 o
   8   5  11        5.11       -1.82     24.81 o
   9   5  11        9.74       35.27     16.58 o
  10   5  11      110.61      119.26     22.58 o
  11   5  11       26.61       67.39     41.06 o
 -11   6  11        4.53       42.29     59.79 o
 -10   6  11       18.00       65.20     35.66 o
  -9   6  11       77.11       79.49     44.48 o
  -8   6  11        3.90       35.79     38.49 o
  -7   6  11       21.35      -13.00     18.04 o
  -6   6  11       33.19       40.51     38.59 o
  -5   6  11      203.82      240.03     20.72 o
  -4   6  11      199.91      172.91     14.56 o
  -3   6  11        2.00        8.90     12.72 o
  -2   6  11       84.83       83.06     11.71 o
  -1   6  11      888.44      855.09     28.67 o
   0   6  11      244.49      242.67     12.18 o
   1   6  11      813.14      804.17     23.38 o
   2   6  11       78.86       76.25      8.65 o
   3   6  11      108.79      112.74      7.84 o
   4   6  11        4.00       -8.06      8.06 o
   5   6  11      305.89      282.94     46.72 o
   6   6  11      426.76      442.69     23.38 o
   7   6  11      165.46      162.32     26.65 o
   8   6  11       39.80       27.56     14.00 o
   9   6  11       26.76       38.65     33.15 o
  10   6  11       84.83      112.43     22.32 o
  11   6  11       11.79       18.21     35.01 o
 -11   7  11        0.14      -42.22     42.22 o
 -10   7  11       19.57       48.34     35.59 o
  -9   7  11       72.81      102.85     52.39 o
  -8   7  11       63.11       65.33     44.48 o
  -7   7  11       38.85       36.49     21.59 o
  -6   7  11      890.25      947.29     48.13 o
  -5   7  11       17.62        6.59     21.28 o
  -4   7  11       79.12       76.54     11.29 o
  -3   7  11       10.25        0.36     15.54 o
  -2   7  11      514.30      551.96     19.78 o
  -1   7  11      253.75      279.57     15.71 o
   0   7  11        7.96        2.11      8.94 o
   1   7  11      482.41      549.49     34.55 o
   2   7  11      120.87      107.03      7.61 o
   3   7  11      143.76      138.95     15.68 o
   4   7  11      452.12      429.29     18.10 o
   5   7  11      418.01      360.40     20.50 o
   6   7  11      237.90      217.24     29.07 o
   7   7  11       18.16      -13.50     13.50 o
   8   7  11       35.68       75.83     18.53 o
   9   7  11      138.34      123.63     20.61 o
  10   7  11       35.69       45.70     21.44 o
  11   7  11        1.17        3.35     37.72 o
 -10   8  11       58.39       53.61     55.61 o
  -9   8  11      113.39      113.99     36.24 o
  -8   8  11        0.13       -8.75     26.20 o
  -7   8  11      236.42      292.86     45.15 o
  -6   8  11        8.17       25.80     17.43 o
  -5   8  11        2.02       -9.32     15.27 o
  -4   8  11       68.89       57.91     24.79 o
  -3   8  11       57.57       73.41     14.05 o
  -2   8  11      512.60      550.46     19.59 o
  -1   8  11        1.06        7.91      8.14 o
   0   8  11      189.89      176.58     13.21 o
   1   8  11      406.10      378.62     18.98 o
   2   8  11        7.69        1.86      7.82 o
   3   8  11       40.60       38.61     24.30 o
   4   8  11        4.97        7.12      3.71 o
   5   8  11      224.46      218.48     14.83 o
   6   8  11       30.62       33.93     21.70 o
   7   8  11      128.57      159.07     20.38 o
   8   8  11       94.25      112.46     20.24 o
   9   8  11      200.40      229.83     32.31 o
  10   8  11        1.93       -8.36     45.67 o
  11   8  11       29.37       24.72     68.93 o
 -10   9  11       57.44      143.08     48.14 o
  -9   9  11       73.98        7.34     50.85 o
  -8   9  11       19.22       47.56     44.22 o
  -7   9  11      352.15      259.26     44.99 o
  -6   9  11       41.45       20.61     19.07 o
  -5   9  11        2.18       -1.58     17.13 o
  -4   9  11      382.74      387.59     22.76 o
  -3   9  11      164.42      162.16     13.54 o
  -2   9  11       99.30       89.61     12.62 o
  -1   9  11        1.71       -1.56      8.61 o
   0   9  11      500.33      520.05     17.50 o
   1   9  11      799.41      826.32     70.02 o
   2   9  11       19.09       20.72      9.57 o
   3   9  11       11.42        1.67      8.77 o
   4   9  11      872.09      950.43     44.46 o
   5   9  11      153.64      133.96     19.58 o
   6   9  11        0.08      -12.17     14.15 o
   7   9  11       41.19       56.32     19.27 o
   8   9  11      210.98      196.40     27.87 o
   9   9  11        3.37      -15.00     26.81 o
  10   9  11        0.16      -10.28     19.43 o
  11   9  11       24.56       92.90     31.69 o
 -10  10  11       22.46      128.86     65.46 o
  -9  10  11       51.77      102.85     37.40 o
  -8  10  11      174.64      260.80     44.15 o
  -7  10  11      111.98      125.96     32.18 o
  -6  10  11        5.66       23.95     33.98 o
  -5  10  11        0.46      -16.61     16.61 o
  -4  10  11       40.79       25.87     33.55 o
  -3  10  11       52.85       76.64     12.48 o
  -2  10  11        2.07       48.29     20.19 o
  -1  10  11        1.72       -8.61      9.03 o
   0  10  11      241.90      238.30     12.26 o
   1  10  11      187.89      152.29     16.72 o
   2  10  11      164.24      144.74     12.84 o
   3  10  11      579.59      599.32     22.71 o
   4  10  11       32.68       26.38     13.41 o
   5  10  11       44.33       56.84     10.78 o
   6  10  11       11.68       16.20     16.96 o
   7  10  11      149.84      134.73     19.11 o
   8  10  11       94.83       57.55     20.84 o
   9  10  11       19.61        7.34     26.23 o
  10  10  11       39.88      101.92     25.14 o
  11  10  11       16.55       58.64     29.26 o
 -10  11  11       11.74      -32.70     48.02 o
  -9  11  11      162.65      251.40     61.34 o
  -8  11  11       65.83       31.35     48.08 o
  -7  11  11        6.70       66.87     44.80 o
  -6  11  11        3.16       45.59     21.96 o
  -5  11  11      236.63      142.45     26.05 o
  -4  11  11      311.72      374.66     28.30 o
  -3  11  11        0.11       15.38     11.34 o
  -2  11  11      140.95      161.66     13.69 o
  -1  11  11       23.16       -9.25      9.70 o
   0  11  11       40.00       36.21     12.98 o
   1  11  11      174.72      209.72     28.42 o
   2  11  11       11.58        7.54     10.18 o
   3  11  11      840.90      823.70     29.13 o
   4  11  11      115.05       73.36     15.86 o
   5  11  11       12.44       13.65     12.98 o
   6  11  11       61.64      107.80     24.97 o
   7  11  11      192.17      250.74     88.66 o
   8  11  11        0.06      -16.30     58.15 o
   9  11  11       66.01      125.61     31.18 o
  10  11  11       49.07       76.05     56.61 o
  11  11  11        1.78      -35.60     45.96 o
  -9  12  11       64.65       55.29     44.60 o
  -8  12  11        0.42       29.99     36.62 o
  -7  12  11       81.88      159.56     38.04 o
  -6  12  11       55.57       66.23     46.15 o
  -5  12  11      105.63       78.46     27.48 o
  -4  12  11       61.74       18.79     26.13 o
  -3  12  11        0.10        1.86     13.05 o
  -2  12  11       31.11        4.43     13.00 o
  -1  12  11       28.11       30.13     23.68 o
   0  12  11       79.21       56.13     12.15 o
   1  12  11       86.06       69.85     12.49 o
   2  12  11      267.33      275.03     27.12 o
   3  12  11       52.48       70.58     15.19 o
   4  12  11       28.46       33.57     13.23 o
   5  12  11       61.04       58.75     16.37 o
   6  12  11        2.17      -21.31     21.31 o
   7  12  11       62.52       62.22     21.21 o
   8  12  11       18.10       78.32     28.23 o
   9  12  11      109.16       80.65     31.67 o
  10  12  11       25.43       19.14     31.31 o
  -9  13  11       39.71       52.52     47.89 o
  -8  13  11        0.37       22.66     52.59 o
  -7  13  11       28.09       61.98     49.30 o
  -6  13  11       88.25       67.45     34.05 o
  -5  13  11      153.05      212.79     46.15 o
  -4  13  11        7.96       74.98     38.81 o
  -3  13  11      475.49      468.76     51.49 o
  -2  13  11      454.34      367.39     42.67 o
  -1  13  11        4.22        9.55     22.88 o
   0  13  11      119.07      109.13      9.67 o
   1  13  11       25.95       24.88     15.22 o
   2  13  11      184.50      162.79     19.02 o
   3  13  11       11.77        9.32     23.01 o
   4  13  11       84.79      131.12     17.62 o
   5  13  11       92.98      101.17     22.68 o
   6  13  11      129.43      178.45     41.39 o
   7  13  11        2.99       -7.27     26.52 o
   8  13  11        6.06       41.35     34.95 o
   9  13  11       51.31      110.83     36.75 o
  10  13  11        3.20      -32.03     32.03 o
  -8  14  11       19.57      114.31     66.49 o
  -7  14  11       22.65      -42.61     51.23 o
  -6  14  11       20.75       44.02     45.31 o
  -5  14  11        0.21       22.01     26.71 o
  -4  14  11       37.79      107.62     32.05 o
  -3  14  11      170.85      222.31     36.75 o
  -2  14  11       70.21       85.22     34.63 o
  -1  14  11       13.98       13.94     16.69 o
   0  14  11        0.55       -2.10     10.40 o
   1  14  11      287.99      276.52     32.12 o
   2  14  11       23.10       17.38     16.84 o
   3  14  11       98.70       18.90     48.11 o
   4  14  11       83.28      109.39     22.55 o
   5  14  11        0.38       -9.46     17.44 o
   6  14  11       15.06      -10.23     57.77 o
   7  14  11       12.61       -3.99     26.71 o
   8  14  11       12.54        6.38     24.72 o
   9  14  11        5.00       23.95     43.83 o
  -8  15  11        2.90      -23.88     46.47 o
  -7  15  11       88.71      194.06     51.81 o
  -6  15  11       64.54       59.92     53.23 o
  -5  15  11        2.07       75.37     47.37 o
  -4  15  11      169.91      151.45     48.02 o
  -3  15  11      130.35      162.00     43.32 o
  -2  15  11        1.34       41.26     25.94 o
  -1  15  11      173.09      169.56     25.59 o
   0  15  11      682.21      700.84     64.26 o
   1  15  11      176.66      159.72     50.01 o
   2  15  11      103.71      127.47     46.28 o
   3  15  11       79.07       62.23     82.93 o
   4  15  11       41.91      112.74     47.31 o
   5  15  11        6.10       34.31     27.55 o
   6  15  11      119.13      189.29     53.65 o
   7  15  11       77.57      108.75     34.66 o
   8  15  11       22.02      -20.19     29.40 o
   9  15  11        1.05      -14.39     34.78 o
  -7  16  11       42.22      -15.96     40.48 o
  -6  16  11       14.99      -19.31     41.26 o
  -5  16  11       40.57      183.82     55.93 o
  -4  16  11       11.37       84.64     37.33 o
  -3  16  11        0.32       43.25     28.64 o
  -2  16  11       20.08      -41.19     41.19 o
  -1  16  11       42.85       50.53     42.77 o
   0  16  11      211.28      216.46     46.60 o
   1  16  11        1.69      -11.74     70.09 o
   2  16  11        7.85       11.65     28.24 o
   3  16  11       72.10      111.65     27.92 o
   4  16  11        9.92       -5.40     36.59 o
   5  16  11        3.90        7.97     35.95 o
   6  16  11       56.47       37.82     27.36 o
   7  16  11       22.46       57.91     51.56 o
   8  16  11        0.04      -10.40     40.08 o
  -6  17  11       20.00       15.25     42.54 o
  -5  17  11       78.93      250.12     64.56 o
  -4  17  11       34.84      -21.30     36.62 o
  -3  17  11        1.06      -23.94     35.91 o
  -2  17  11       74.01       82.96     33.86 o
  -1  17  11      187.65      188.42     46.86 o
   0  17  11       16.22        3.98     40.55 o
   1  17  11      105.56       77.77     28.10 o
   2  17  11       62.93      126.16     80.13 o
   3  17  11       23.83       66.29     44.22 o
   4  17  11        0.44       24.91     31.25 o
   5  17  11       15.67       19.42     58.22 o
   6  17  11       34.35       24.45     42.42 o
   7  17  11       14.77       33.79     38.75 o
  -5  18  11       32.93      191.42     54.52 o
  -4  18  11        0.06       49.24     59.21 o
  -3  18  11       11.70        7.98     55.87 o
  -2  18  11       22.91      -20.60     50.46 o
  -1  18  11       73.22       92.35     30.25 o
   0  18  11       41.52       84.83     49.98 o
   1  18  11       15.72       12.08     23.95 o
   2  18  11        2.60      -12.98     25.02 o
   3  18  11        3.97        1.98     23.52 o
   4  18  11        0.11      -26.83     26.83 o
   5  18  11       30.84       19.17     38.54 o
   6  18  11        8.96       -4.03     46.79 o
  -3  19  11       22.91       68.48     63.78 o
  -2  19  11       55.98      207.19     63.72 o
  -1  19  11        0.77       -3.33     40.46 o
   0  19  11       37.17        5.62     28.13 o
   1  19  11       47.24       25.50     34.43 o
   2  19  11        2.36       21.44     32.77 o
   3  19  11        6.37        7.57     40.24 o
   4  19  11       10.30       60.19     44.64 o
   5  19  11       25.28      -29.96     29.96 o
  -1  20  11       10.71      -37.53     44.95 o
   0  20  11       10.93       76.81     36.39 o
   1  20  11       14.81       32.20    120.88 o
   2  20  11        1.99      -63.05     66.58 o
   3  20  11        6.07      -45.15     45.15 o
  -2 -10  12       30.67       39.34     32.58 o
  -1 -10  12       23.85       37.62     43.13 o
   0 -10  12        2.81       36.29     99.02 o
   1 -10  12        6.95       34.90     40.57 o
  -4  -9  12        1.59      -13.25     29.49 o
  -3  -9  12       14.69       74.51     27.92 o
  -2  -9  12        5.58        6.34     27.27 o
  -1  -9  12        8.33      -41.54     72.34 o
   0  -9  12        3.12       21.13     31.71 o
   1  -9  12        2.21       58.72     52.30 o
   2  -9  12        1.44       20.79     45.57 o
   3  -9  12        0.00      -13.39     32.89 o
   4  -9  12       22.16      -32.25     47.05 o
  -5  -8  12        0.24        6.04     41.00 o
  -4  -8  12        6.67        8.27     38.68 o
  -3  -8  12       12.52       12.81     22.57 o
  -2  -8  12       13.72       43.41     24.94 o
  -1  -8  12        2.27        2.19     20.46 o
   0  -8  12       11.66       13.69     27.37 o
   1  -8  12       26.22       43.45     40.74 o
   2  -8  12        6.71      -38.75     38.75 o
   3  -8  12       28.19       -4.70     42.16 o
   4  -8  12        2.32       19.44     38.94 o
   5  -8  12        1.07       53.16     41.06 o
  -7  -7  12       36.24       58.05     38.14 o
  -6  -7  12        0.64       18.70     29.62 o
  -5  -7  12       18.84       35.79     44.90 o
  -4  -7  12       35.54       23.58     25.49 o
  -3  -7  12       43.33       65.44     24.98 o
  -2  -7  12       29.93       30.39     18.80 o
[truncated: 142,839 more chars]
